# Supplementary material for: Phylogenetic analyses suggest multiple changes of substrate specificity within the Glycosyl hydrolase 20 family
Source: BMC Evol Biol. 2008 Jul 22;8:214. doi: 10.1186/1471-2148-8-214 (PMC2492878; doi:10.1186/1471-2148-8-214)
Supplement: Additional file 2 — Prokaryotic GH20 protein sequences. All prokaryotic protein sequences of GH20 collected and used in this work. [file 1471-2148-8-214-S2.txt]

>Thermofilum_pendens_Hrk 5 [GenBank: ABL78695.1]
MGGEPVVVPEPARLEFGGRWFSFDGFSNLDPFVAEEFRLPRGEWEVRRVEGEGTGLEVKEGFVEVWGDPR
VYTATLIQLVIQGGYRAIPEVRVEERLRFEFRGFHLDVARGGVATVEELKRLLRWLFLLKYNYLAVYVED
LFPWDRYPDIGARRGRYTGKEWREVVEYGGRLGVEVFPSLELAGHMENILSLPGYRRFSEWHRPEEGCLD
VGDPEARRFAEELLEEALEKTKSRYIHIGGDETWAMGRGRSLDRTLRFEWPRLYAEHHSRLLRLARERGK
TPLIWGDMLAGMYLRETERDLWRPILENPAWREAVVANWDYSPGTVEYFKQKIRLFKERGYEQIVCPGLW
NWDRYYPDFDAALANVKSFLQAAREEGVKGFMVTAWGDDGEECLYSFLYPLILASMEYAEGNGRWEEKWL
ALSGEPREVLEVRKALGKGEVANYVKRVLFSPTDEVKGLPVFDEWRKALELAERVRLPPDLEFVKRCLEV
GLRKVEGKATAADLLGLASLYADLWLRERKPANLARVYARFYSAAALGRAPKARRRAKPASSPHKRV

>Acidobacteria_bacterium1_Ellin345 [GenBank: ABF42494.1]
MRNLLLSVIAALMFMPFAFSQNQNVPNLMPLPKSIQYQSGQLTIDSSFSTAITGHNEERLQRALARMTTT
LGRQTGLTINGKSGDAANATLVIHADQASEEVQKVGEDESYDLTVTAKGANLKAANPLGILRGLQTFLQL
VELTPKGYAVPAVTIKDEPRFPWRGLMIDVSRHWQPIEVIKRNLDGMEAVKLNTFHWHLSDNQGVRVESK
KFPKLQEMGSDGHFFSQEEVKDVIAYGRDRGIRVIPEFDWPGHSTAFFVGHPELASGSGPYSIEREFGIF
DPALDPTKESTYKFLDAFIGEMAALFPDPYFHIGGDEVNGKEWDRNPKIQEYMKAHGIKNNDELQATFTK
RVQEIVAKHHKTMVGWDEILSPEIPKSIVIQSWRGPVSLAAAAKQGYKGLLSFGFYLDLFQPASFHYLNE
PISGKAAELNDEEKKMILGGEACMWSELVTPDTIDSRIWPRMAAIAERLWSPQNTRDVRSMYTRMEAESM
RLEWLGLKHRSYYQPALERLVESNDIAAIKTLADVVSAPQEYGREGVHVAQTGHVYRSTESYNRLVDATK
PESITAVEFGFMVDDLLAKKATPAEIEKMKTMLTAWRDNDPKLQPQLQASFLLKEAVPLSQTLSATANSG
LMALEYLQNGSKPAPGWASQQMAAIDAGKKAQGELLVAIAPAVQKLVKAAGAQ

>Acidobacteria_bacterium2_Ellin345 [GenBank: ABF41736.1]
MLSHQSLKSRHSRFLLATVFSLFVGSLHAQEAVLPIMPLPAHVTRGQGEFVIQTSFTIAITGHNEPRLER
ARQRFLDILTRETGIPFSREVSSQAVFIAKAEGPSVEVQKLGEDESYRLVITSADVQLTALSPLGILHGL
QTFLQLVGVTPRGFSVPAVAIEDSPRFPWRGLLIDSGHRFVPVAAVKRNLDGMEAVKLNVLHWRFADDQG
FHIESKKLPLLQQKASGGLYYTQEEVREVIAYARDRGIRVMPEFDMPCHTRSWFLAYPELASRGAADSAG
FDPSKESTYKLLATFIGEMAALFPDAYFHTGGDECDPKEWESNPRIAQYMREHKFANGAALQAMFTGRVE
KIVAANKKIMVGWDEVLQPNTPKDVVIQSWRGQASLADAAREGYRGVLSWGYYIDLNQSAAEHYQVDPMG
DAAAKLTPEQQARILGGEATMWTDIVSHENMDNRIWPRTAAIAERFWSPQEVRDLDSMYARLSVVSQKLS
YYGPRHKVVTEEFLERMSGDPDPMALRVLASVLQPPRLYQRQELRSDFTAINRMDDAVEPESETARQFDE
ICKRIVAGKALPADWQQARAWLTMWRDNDAKLQPELARSALTQDLAPVSKKLAQVAEIGLGALNALEHGE
PIAATRRQESIALVQSAEKPVSVLLIMPAASVQRLLEATKEASVQN

>Acidothermus_cellulolyticus11B [GenBank: ABK51848.1]
MRSKLAWFRMGLCAVGVAVTGCTPQPVTNPDHTLPPASAAPSSPAVTASPLPWPGPAVSGGAITKGLVPL
PALAESDPAETFQLSPATRIWIGPDHTLEPIADDLAAALRPATGFSLPIDTAPTAPANAFLLALDNTEPQ
LGTEGYDLSITRDAVRLVARTPEGLFHGIQTIRQLLPARIEARTPQPGPWHMIGGRIVDYPRFAYRGAML
DVARHFFPVADVERYIDELALYKVNVLHLHLSDDQGWRIAIDSWPKLAPVGGKTEVGGGPGGYYTQADYR
AIVAYAQAHFITVVPEIETPGHVNAALVAYPQLACSGKPIRPYTGTGVGFSSLCISNPTVYQFVDDVVGE
LAALTPGPYIHLGGDEAMSTPPSEYAAFVQKAQAIVEAHGKTLMGWAEIAKGSLDASAVAEYWNFRDGMA
SARQALARGMRLVAAPADHAYLDQKYTATSRLGLTWAGPVSVAEAYAWDPTMIAPDGDVLGVEAPLWSET
IRTMADIEYLAWPRMAGIAEIGWTPQSERSWQEYRLRLAAQGPRWQELGVNFYPSPEVPWPTASTNAS

>Aeromonas_hydrophila [GenBank: AAG28494.1]
MNLKHSLLAIAMSTVFVSQVQAADAAKQAVVDSLANNLVVKYEVVTNDGAGAGLDCQALGSEWASCGVAK
LHLTNTGADVTSKDWSIYVSSIRRIQRVDNDQFTITHLTGDLYRLTPTEKFQGFAKDATVEVPLVVEYWV
LFESDIMPNWYVASEGAEPKVLASMSNINDASTYEKPMPADGWKRTKDDKNILMNSETRFAANQTSTLLP
AGKIDNQILPTPMKQVVKVGPQVDFSTIKLNALDLPSDRAEALKAQLTKLGVTLSDTGYPVTIKLGSKLK
QAEGYDMTIGQKGTVIQGRDIDGAFWGAQSLISLLGVDDKLVSPMTVEDAPRFEYRGMQTDVARHFRSLD
TMKKLVDQMSAMKLNVLHLGLTNDEGWGLEIPGLPELTQVGSQRCHDESETKCLMPQLGSGPTSDNQGSG
FYSKSDYVDLVRYAKARGVTVIPEINMPAHARAAVVSMEARYKRLMAEGKEAEANQFRLTDPADTSNVTS
VQFYDKMSFINPCQPGAATFVAKVMDEVAQMHQAAGQPLTAWHYGGDEAKNIYQDPAVTKKEELVAWKGN
VDSSKQDKPFGKSPMCQKRIDEGKIKEVGELPVYFAKEVGQMVKDRGFSTLQAWEDGRKYASGAKDFATD
NTRVNFWETLYWGGFNEARKWAHKGYQVVLSNPDYLYFDFPNELHPAERGYYWATRFNDTRKVFAFAPEN
LPQNAETSVDRDGNAFVAKGDQDPVKFKGISGQQWRETVRTDAQYEYMVYPRFFSVAERAWHKGGFELDY
VKNREFSGETKFVNKATLNKEWNQFANVLGQRVLPKLDQAGVEYRLSVPGAKVVNGVLEANVDLPGLPIQ
YSLDGTNWSVLHAASNPGRCRQWQGLTAYHQLRWQAHHRVTELN

>Aeromonas_punctata [GenBank: CAH55822.1]
MNLKHSLLAIAMSTVFAGPALAADAARQAVVDALASNLVVKYEVVTNDGAGAGLDCQALGSEWASCGVAK
LHLTNTGADVTSKDWSIYVSSIRRIQRVDNDQFTITHLTGDLYRLTPTEKFQGFAKDATVEVPLVVEYWV
LFESDIMPNWYVASEGAEPKVLASMSNIDDASTYEKPMPADGWKRTKDDNNILMNSETRFAANQTSTLLP
AGKIDDRILPSPMKQVVKAGPQIDFSTIKLNALDLPSDRAEALKAQLTKLGVTLSDTGYPVTIKLGSKLK
QAEGYDMTIGKKGTVIQGHDVDGAFWGAQSLISLLGVDDKLVSQMSVEDAPRFEYRGMQTDVARHFRSPE
TMKKLVDQMSAMKLNVLHLGLTNDEGWRLEIPGLPELTDVGSQRCHDESETKCLMPQLGSGPTSDNQGSG
FYSKADYIDLVRYAKARGVTVIPEINMPAHARAAVVSMEARYKRLMSEGKEAEANQFRLTDPADTSNVTS
VQFYDKMSFINPCQPGAATFVAKVMDEVAQMHQAAGQPLTAWHYGGDEAKNIMQGGGYQDPAVTKKEDLV
AWKGNVDSSKQDKPFGKSPMCQKMIDDGKIKDVAELPVYFAKEVSEMVKGHGFSTLQAWEDGLKYATDAS
VFATDKTRVNFWETLYWGGFNEAMKWAHKGYDVVLSNPDYLYFDFPNEVHPAERGYYWATRFNDTRKVFA
FAPENLPQNAETSVDRDGNAFVAKGDQDPVKFKGISGQQWSETVRTDAQYEYMVYPRIFSVAERAWHKGG
FELDYVKGREFSGTTKHVNKATLNKEWNQFANVLGQRVLPKLDQAGVEYRLSVPGAKVVNGVLEANVDLP
GLPIQYSLDGKSWSAYDAAAKPTVDGKVYLRTTSFDGKRTSRVTELN
 
>Aeromonas_sp_10S-24 [GenBank: BAA92145.1]
MSQPAGAQLQLKWECIQNGHDGDNFIAELTLTNRSAVPLSGSGWGLYFNTARKIRPESVTGGVAVSHVNG
DLSRFTPTADFGTLQPGESRVIRYTGIFWVIQDTDALLGFYIVYGDGTPAARAEAIGDPHIVPFTRPEVL
NRNGADKVEPVTPATRYTANEKLSVLPAAEVGKITPTPLSAQFGSGSYAIDESTAILSGAELASEAALLR
AIIHDVSGVWLQRAASGSGITLKIGAVNTTDTLAPNEAYELDISAAGIVITGASAHGVFNGIQSLRQLLP
VDAFTNPLPTLAVQHGKVIDAPRFAYRGVHLDVGRNFSSKESVLRLLDCMALYKLNQFHFHLTDDEGWRV
EIPSLPELTEIGSGRGFTITETDNLVPCFGSGAEVEGSHGTGFYTRAEFVEILKFATARHIEVVPEFDVP
GHARSAIKAMNVRYDRLVKAGQQAEAEKYLLVDFDDKSKYESVQLWTDNVICIAREGAYNFIETVIHDVK
DMYAEAGAPWTTMHTGGDEVPHGAWEGSPICQKFMKDNALESIQELQDHFLARYRDILKKYGLTFGGWEE
IALKKETVEGVTHHGPNPKFVDANFRPYIWNNVWGWGQEDFAYQLANAGYKVVLCNVTNLYFDLAYEKDP
KEPGYYWGGFINTRKAYEFVPLDIYTTATVNLFGHDLGDSLKDKARLTPEGTKNVIGIQGELWGENLRDA
GRLEYLAMPRIVALAERAWAKDPGWTQIADKTARDAKMDADWNQFANRLGQRELPRLDGFVGGYGYRVPV
PGAKLEGGKLHANIESPGFVLRYTTDGSEPTARSAEYTGPVAVSGTVKIAAFTSTNRRGRVVSVS

>Agrobacterium_tumefaciens str. C58 [GenBank: AAL43577.1]
MALAQYRLENSWHPLAESASGGFTFTLVNLSHEPLKDFRIVYTSLTRTVDKPVCGNAIYLRRNANFHEFA
PPSGFVLEPGKSWRFTVDGLLRPARHRTDGAKSAYVSLADGTHRAVDVGDLMLDGRHSEPAPVLLPEGKL
DLPFAIQPWPAEIDAEPGEGFPVALFPMEDARAEEALAVETVLSLFRRLFAVGHVPFSLAPVHEGKPLRF
KQHSGLEAEGYRIAFSNEAVTVEYSAAAGLQYGLTVLAQLLHGARIDPKFRFPASGTISDAPRYSWRGCH
LDVSRQFYPTDDVLRLIDILAWLRMNRFHWHLTDDEAWRLEIKAYPLLTTVGATRGPDGPLLPQLGNGAE
PVSGYYTQDNVRLVVAHAAALNVEIVPEVDIPGHSTAALVAYPELTDGQEAPDSYRSVQGYPNNALNPAI
EPTYEFLGKIFDEMVELFPSRLIHIGGDEVADGSWLASPLAKALMDKEGLDGTFGIQSYFMKRIQGMLHE
RGRQLAGWDEVSHGGGVDPAGTLLMAWQKPEVGLELARQGYDVVMTPGQAYYLDMVQDEAWQEPGASWAG
TVPPSHTYAYEAVGDFPDELKERMKGVQACIWSEHFLNRAYFNHLVFPRLPAIAEAAWTPKAQKDWLRFS
AIVPLNPVY

>Alteromonas1_sp_O-7 [GenBank: BAB17855.1]
MRIKTTLLGAIIAGCSFYTQASFTQQQLAQFASDTHFEFAVENNFSNGAGGFSGAITLTNNSKVDLPKGQ
SDWQIYLHSVRHISTETAEGLRFEHINGDLHRITPTDSFAGLKAGEKLKLAFDGSAWIAAYSDFMPRAFI
VSGKNKPVIFTNTDTEDMTQFVAPFERENQLKRYNTPTDYTQIANAALRFERNQSNISVSKEDALRRINP
KPEHIDFSRGEITLNKNWQIRFAGRLKSEVAVFQEDLSEYGLDLKAEANHVPEGNIPTIRLKVAKSLGRD
YDYNQAGSYTLDIDDDVIEITGIDNAGVFYGIQSLLALFPADSNNEITLSHVEIKDSPRFSWRGMHYDNA
RNYHGKDALFKLIEQMARYKLNKFHWHFSDDEGWRLEIPGLPELTEVGAFRCFDLQERECLLTQLGTGPF
KTGSGNGYLSREDFVELLKFATARHIEIIPEIESPGHARAAIKSMEARYHKLMEAGKAQEAKAYLLNDID
DTSKYLTVQLYTDNSINVCLDSSYAFMEKVVYELQEMYRDAGTMLTTVHFGGDEVGKGSWTESPACNDLF
AVADNGVAGPNDLKPYFTQKVAKLLAKRGITPAAWEDGLMYNTTTTFKRDEFPNPQFLVNTWDNIWEWGV
ADRAHRFANNNYQVILSHGTHLYFDHPYEAHPEERGYYWATRYTDTKKAFSYMPDNIYANADFTRNREPI
VNLEALVGRELPALKRPQNILGMQGQIWSETIRSEDQVLRLIFPRLLSLAERAWHKADWEGRRINQKELN
KDFSTFAAALSLKEIAKLQNDGIKPNLPVPGAKVVLGKLEANSAFPYLAIEVSLDNGESWQPYTDQMSIS
DESKVLLRTRAGEKNTSRVTGLK

>Alteromonas2_sp_O-7 [GenBank: BAB84321.1]
MNQSVFYTFLQSSLLLFSLLFTPLCTALQITPKPLSASFGNGHFNLTHDSKITFNQHQAQSVAQQLATFL
RSPTGYQLPVSQADSTTKNSIAFKIVDAPLSQEGYALSVTTEGVEIQANTATGLFWGMQSLRQLLPAEIE
SRMPINQASWAIPAVEIKDQPRFSYRGMHLDVSRHFFDVAFVKRYIDWLAMHKFNVFQWHLTDDQGWRIA
IDAYPKLTEIGATRPHTVVGHTYDYQPLFDNKTVSGFYTKAQIKEVIEYAQARHIEVIPEIDIPGHSSAM
LAAYPELSCHQRAVKVQPQFGIFEDVLCPREDVFAFLGVVYKEVAELFPSQYIHIGGDEVIKKQWLESPE
VKKLMQQHQLTTPEQVQSYFIKRVAKIVQNLGKTVIGWDEILEGGVADDAVIMSWRGTEGGIQAAKMGHQ
VIMSPYQYIYFDAYQSRNLDEPKAIHGLSSLKNVYQYEPQPSHLTAEQQAFIVGAQGALWTEYIKTPRHA
EYMLFPRLSALAETLWSDKTQKSWSDYSQYRLPALLKRYQKMHLNTAYSSHKPIISSEINGQQLIATITS
EIADTVIYYTLDGSEPTLQSQQYQKPLVITDETAXRARSYVSDLGQLVGDARLTLSPHLALGKEITLASL
AAEGSATKLQDGQFAYDQFYSVDDYAIFYDTDLEAVIDLDASTQVQQVKLGFDSGRHRQLHPPTHIQVLG
SSDKQQWQTLAEVNNPRGPMSVLSFAPVSVRFLKVVAINSKQSDDIQIPKLPLYIDEIAVY

>Alteromonas3_sp_O-7 [GenBank: BAA84281.1]
MFAKKQIITASLSGLALLTASHYSFAHPHPDNLALRWQVVDHGIGENIFLGSLMITNNGLEPLGESGWAL
YFSSVRPPASVLPDSDPNGQYARQHIAAQNLSLENADDAKSGDYFVLKPVAGFAPIQPGESRTIEIVAQY
WQMLKNDSPSGFHISYNNQAPQAVLVDVMMDPSDPKQTKQAVNDNMPVQTSAIRFAENSATHMALPLKNR
LVPQPHSVVTPNDEFLTLMSQLTSISGAASLAKEATFLQTALRDILSGTFAINSTVQNGPNLIKLQLDPN
LDTNQDNQPDASGYKLEVDAFSGITITGSDAQGVFYGIQTLRQMIPTTVYKTAKNSATLSDNAVLPASTI
LDAPRFEYRGMMLDVSRNFQSKETVFKLLDLMAFYKLNKFEINLANDEGWRLEIPGIPELTEFGAKRGYD
LSESTMLHTFMGAANGFAPGDGIENKPTDETAANLGTAPSYQGFEIAQQNFLGKGWGYYTVNDFKEILQY
AADRHIDVIIEYDFPAHARAAIKAMEHRYNKYKDSDPVEANRFRLIDPLDQSQYYTPQFYTDNFVNPALE
STFTFLNHVVRETRAIYDAVPDATLTRLHGGGDELPHLGPNEWWAQSPAVDQNPATAGKTDAELFDYFFL
RWKQIVNQHGFDMATWGDVLSHNGTGNVSYGEIYPVFWNNVWGWGNEHQAYKFANQGHKVVLAHATNLYL
DLAYNKHPDEIGYHWAGYTDTKKAFEYRPFNIYANAERDKLGNPVPWDPKWVLLSEAGKQNVQGIQAQLF
GENQKSPEILDYMTFPKLLGAAERAWVQDMPAQGAATTEAWHTFTNTLGQYALPLLDYYQVVDINAQIPQ
QVGVNYRIPLPGGAIEGGKLIVNTRFVGMATEYSVDQGVTWHRYEGPVTLTASSKVQLRTVSDSGKVSRV
ATVN

>Arthrobacter_aurescens TC1 [GenBank: ABM08290.1]
MNTTDNLIPRPSHVALLNGPAFTLAPTARIAASGAATPVARQLASLLRRGTGFDLPTVEDTRPGDISLEL
VETFDGGPEAYELSVTEGGVVLAASTPAGLFNGVQTLRQLFPASIEGTDPQAGTWVIPAVDIADAPRFAY
RGLMLDVARNFFTVQEVKEQIDVMTQFKFNALHLHLTDDQAWRIEIHEPAKNPSGLPYAKLTEVGGQGAV
EVSTAMPPRGNSGFYTQQDFKDIQAYAATKNVLVIPEIDLPGHVNAALAAIPQLNPDGQAKPMSTTSEVG
WSTLTEDLPATYEFVREVLGQLAAITVGPYLHIGGDEAHVTGHDDYVSMVQRFVRIGAETGKSVVGWNEF
AAVELPQGSVIQYWHGDFEPTVRQAEQNGSRVIMSPAANTYLDQKYASDSPVGLEWVEGGPFTWSEYYNW
DPAQGGLQDQQILGVEGPLWTETVRNNQQAQWLLYPRAVSLAEVAWSGQEVRNPGDFRRRLGALGERLAT
QGVAFQEAPDVEWSAKPEYPFPGTIAGSASKYGTIEA

>Bacteroides_fragilis_YCH46 [GenBank: BAD47130.1]
MKRTNRTLFIHNTARGRIKFLLLALFAFQGLQAQKLFPAPSAIETHKGTFSYDEVSAKCVRTTISKSLPA
IGIEYSDEAYQLEITPDSIFIDATSAKGAFYARQAIKQLARHERGKIRCCRIYSSPRYAWRGFMLDESRH
FFGKEKVKQYLDLMALLHLNVFHWHLTDEPGWRIEIKKYPKLTKIGAVGNWHDAQAAPQFYTQDDIREIV
AYAAERQIMVVPEFDMPGHATAVCRAYPEVSGGGEGRWKHFTFHPCKEETYRFISDVLDEIAALFPAPYI
HVGGDEVHYGNQNWFTDPEIQNFIKEKGLINETGLEHYFIRRAADLVAAKGKKMIGWDEIVDAGISPSKA
LVMWWRHDRKYQLLKALEQGYQVVLTPRRPLYGDFVQDASHKVGRYWDGFNPLQDIYAFPEPISHLFKGY
EDQILGMQFTLWTERIADGKRLDFMTFPRLIALAESAWTSPKEKDWSRFCMRLPSFLEYLKEQGIYYFDV
IHPQETPEPGGPEKADVLQNG

>Bacteroides_fragilis_YCH46 [GenBank: BAD49990.1]
MKYLIYIFLLAFCPLATLQADNLTPIVSVVPCPVQMVPGTGNFRFSGSTVLRVENAEQARVARNFVNLFT
RAAGFTPVLKTGKGKGDVCFVTDPLLKSEAYRLSVSPEQISIEASDAKGFFYALQTIRQLLPPDIENSRT
VNAMWTVPCLTIQDEPRFGYRGLMLDVSRFFIPKESVLRIIDCMAMLKINKLHFHLVDDNGWRLEIKKYP
RLTEIGAWRVDHTDVPFHSRRNPLPGEPTPVGGFYTQEDMKEMIAYAADRQVEIIPEIEMPAHTNSSLAA
YPQLACPVVDQFIGVLPGLGGDHASIIYCAGNDSVFTFLQNVIDEVAALFPSRYIHLGGDEAQKTYWKKC
PLCQQRMKKEHLVHEEDLQGYFMKRIGEYVRSKGKEVMGWDELTNSFIPEGAVIFGWQGMGNAALKAADR
GHRFVMTPARVMYLIRYQGPQWFEPLTYFGNNTLKDVYQYEPVQKNWKPEYASLLMGVQASLWTEFCNRP
EDVDYLVFPRLAALAEVGWSRPEQKNWDLFLKAMDRYNEHLDVKGIGYARSMYNIQHTSTPVDGALQIKL
ECIRPDVEIRYTTDGSEPEATSTLYTRPLEFHTAQTLKCATFAAGRQMGKTLVLPLLHNKATAKPIFTQG
ASGASVLTNGVRGSLKQTDFEWCSWSKSDCISFTLDLQKDENIHTFTLGSITVYGMAVHKPESISVALSS
DNVNFTEVGEKHFTPEEIFREGTYVEDLKFDLGTAKARYVRVTARGVGKCPPDHVRPGQEARIFFDEIIV
E

>Bacteroides_fragilis_YCH46 [GenBank: BAD50992.1]
MNIKKSILFLCAGIFLISSLSCREGGHVAKSYNAGINIIPTPRSLEKREGSFKLSDGVSIGAITPEAKKI
ATYFAAKISLATGYDVKVEDKGEITLVLDSCATFSPEGYALDVESSRVQVTACSPRGLFYGMQSFLQLLP
AEIESAGIVRDVDWEAPAANIIDSPRFAYRGIHMDPCRHFMTVEEVKKQIDVLSMFKINTIHWHLTDDQG
WRIEIKQYPGLAEIGGRRIEGEGVEYGPFYYTQEEIKDIVSYAAERFITIIPELEIPGHELAAISAYPGL
SCKGDPVTPRNIWGVEDIVMCPGKESVFTFLENVIDEMVALFPGTYFHIGGDECPKESWKSCPLCQKRIL
EEGIKPDGKHTSEQLLHTYVVERIGKYLARYDKKIIGWDEILEGKPDSTATIMSWRGDAGGISAALSGHD
AIMSPGPNGLYLDYYQGDSKIEPIAIGGCSTLEKVYNYNPVPDTLVLIGKDHHIIGVQANNWSEYFYNND
IREYHMYPRSLALAEVAWTDAKRKNYVDFERRINNAYVRLDGHGVNYHIPLPEQPGGSCDHIAFTDSVSL
EFTTSRPISLVYTLDGTEPGVSSEIYTSPLSFYQNGILKIASLLSSGKLSKVRTIQIEKQVLLPAVDVEG
SFHGLNMEVTYGMFLNMQEFMKTGKSVDVSTDIRETGELTSFVPSTNSMRDVRQYAAVATGFIDIPENGV
YFFSSDLEEVWVGGKLLVNNGGEVKRHSRNDRSIALEKGMHELKLVFLGHIIGGWPSNWNNGVVMLRKSD
EKKFRKITSDMLWRKK


>Bacteroides_fragilis_YCH46 [GenBank: BAD47786]
MKKGITLFLLSLLFITPGCKQSKETIVNEYNIVPLPNQMIPQQGRFEISKKVRVITTACTPDVQIIADSL
INRLKLTSGITIKQTFENVTDEPVIRFVPQDGMPEEGYKLSVTPQNITLTASTPKGFFYAVQTLYQLLPP
VVYGNQKVKNAEWSVPAVEIEDAPRFAYRGLMLDVCRHFSPVEYIYKFIDMLAMHKMNTFHWHLTDDQGW
RIEIKKYPKLTEIGSKRKETLVDYYYVNYPQVFDGKEHGGYYTQEQIKAIVDYAASKFITVIPEIEMPGH
AIAAIASYPELSCTPDSTCDVTGTWGVFEQVFCPSDTTFQFLEGVMDEVMDLFPSKYIHIGGDECPKTAW
ISSEYCQSLIKQLGLKDDVTPNVIDGKKHTKEEKLQSYFITRMEKYLNSKGRNIIGWDEILEGGLAPNAT
VMSWRGVEGGLNAAKAGHNAIMTPNPYAYLDQYQEEPEIAPVTIGGYNTLKKTYSYNPVPDDANELVKKH
IIGVQGNIWTEYMPGNDNRDYQAFPRAVAIAETGWTLNANKNWNNFCQRMIEDFRRMDVKNVKACRNFFD
VNINTHVDETNTLKVVLESFYPNAEIHYTTNGSVPTVESAIYNQPFALSGEMDVKAAAFKDGKMLGKVSG
KKLYGNLISGKSFTVTPPIGGAKGDIFGENDVLGTDISTFGLTNGKRGNIASMTPWSGFRMNDACNKLVF
IVEFEQPTTVSKVVFGSLYNPASVILPPSVATVETSSDGRKYDKMAEASFKRNYPERGRKAFTDTLGFAP
KEVKYIKITLQNGGTLRNGIDFVKDPNEKDVVQANIYLDEIEVY

>Bacteroides_fragilis_YCH46 [GenBank: BAD48483.1]
MIKPTMRICTFLLAAGLMIATAGMKAQSVIPIPLRMEQGSGTFQFSGETLLYTNLKGKEKKMMMDYLETL
PIHFKSSKKQAKENVVSLLITKDNSQLPSPESYTLEVTPRKITVQATSGAGLFYGVQTLLQMAQPAMGDT
WSVQATTIQDSPRFEYRGLMLDVSRHFRSKEFVKKQIDALAYYKLNRLHLHLTDAAGWRIEIKKYPLLTE
FAAWRPEANWKKWWNEGGRKYCRFDAPEASGGYYTQDDIRELVNYARERHVTIIPEIEMPAHSEEVLTAY
PELSCSGEPYKNADFCVGNEKTFTFLEDVLTEVMELFPSQYIHVGGDEAGKVAWKTCPKCQKRMQDEHLA
NVDELQSYLIHRVEVFLNAHGRKLLGWDEILQGGLAPNATVMSWRGEQGGIDAVKSGHQAIMTPGSHCYI
DGYQDAPYSQPEAIGGYLPLEKVYSYNPIPASLTPDEAELIYGVQANLWAEYIQTDEHCEYMIYPRILAL
AEVAWSAPERKSWTDFRPRALKAVAYLQSKGYHPFDLKKEIGNRPEASKPVQHLALGKTVKYNAPYNASY
PAQGDKTLTDGIRGSWTYSDGVWQGFISRDRLDVTIDMGESTALHSIGADFMQVVGPEVFLPTEVIISVS
EDGKNFTELSRQTHKVVKSDAVVFKNYAWNGEAKGRYIRYQARAGEEFGGWVFTDEIVVE

>Bacteroides_fragilis_YCH46 [GenBank: BAD50000.1]
MKYLILILLSLCSYSIDLSGQIIMPTPGKIERADGRLRLQGKIRMYAEESPGSFIRLFYEKLVPESAVEW
CKEEVNSHISWKKDVTLPAEGYRIRVTPERIIVEAADDAGFIYAIQSLRQWNTGEERGLIFPCVEITDFP
RVKWRSFMLDSGRQYQKVSTIKKYIDMASMLKMNYFHWHLTEGLGWRIEIKRYPFLTRIGAFVGQGPEQQ
GFYSQEEVKEIIGYAADRGITVVPEIDMPGHAEAALNAYPRLGCFNVAVKVPQSGFTQNIFCAGKDSTLI
FLKNVLDEVCRMFPSAYIHLGGDEAPKGNWDKCPDCRSRIEKEKLKDSHDLQLWFSARMADYLKQKGRKA
IFWGDVIYKDGYSLPDNVVIQWWNWRGHRDLALKNAVRHNYPVICGTNYYTYLNFPLTPWKGYTQARTFD
LEDVYLRNPSYRPREENPLILGMSSALWTDDGVTESMIDRRVFPRILALAEQMWHSGNPENFDEFYGKVL
SKQLWFEQQGYSFGPALKEDAGTNYKWD

>Bacteroides_fragilis_YCH46 [GenBank: BAD50561.1]
MTKPSYKQWIAACTLTSTLLLGACGPAPVTRDASIVPLPNQIQQSGNAFVLTPNTTIGTTDPELQPAAQY
LKEILSAATGYDLQVKEGKGTITLAKANIEGKEGAYTLSAKSDRIDITGNSYGGVIAGIESLRQLFPPQI
ESKQIVDSVAWTIPTAEIQDAPRFEWRGIMLDVSRHFYTKEEVKELLDLMALYKMNKFHWHLTDDQGWRI
EIKKYPLLTEKGAWRTFNSHDRSCMKSAKSEDNPDFLIPENKLRIVEGDTLYGGYYTQEDIKEVIEYAKV
RGIDIIPEIDMPGHMLAAVSNYSGVACTDKVGWGTTFSSPVCPGKESAMEFCKNVYSELIDLFPYKYVHI
GGDEVEKANWKKCPDCQKRMRDNHLKTEEELQSWFIHDMEKFFNAKGKEMIGWDEIIEGGLSPTATVMWW
RSWAKDAPAKTTQQGNSIIFTPNGQFYLDYQEDKNSVRNIYNFNPAIEGLTSEQQALVKGVQGNIWCEWI
PSRERMQYMAVPRLLAIAELGWSQPSQKNWNDFAQRMANQFERLNIMGINYRIPDLEGFHRNNAFIGEGT
VKVTCLDPNAEIHYTTDGSTPTLQSPKYEGPIQVKETTDFTFRTFRPNGKAGDISRTRFIKSEYAPATTV
TPSAKGLQAEWYEFKGNKCADITKAPLNGTYPIEKVMIPEKAKGNIGLVIKGFINVPKDDIYTFALLSDD
GSTLVIDGEQVIDNDGPHGPREVIGQKALSKGYHPIEVRYFDQNGGQLKMTVTGTEGNEIPASDLYAN

>Bacteroides_fragilis_YCH46 [GenBank: BAD48481.1]
MRNLFKIAGLLALTGFISSCNDKETTANYQVIPLPQEITTAQSQPFTLNGSVKIIYPEGNEKMQRNAQFL
ADYLKKATGKDYAVEAGTEGKGAILLKLGMESENPEAYQLSVNADGVTIAAPTEAGVFYGIQTLRKSIPV
AIGTTPSLPAVEISDYPRFSYRGAHFDVGRHFFTVDEVKTYIDMMALHNMNRLHWHLTEDQGWRLEIKKY
PKLTEIGSKRSETVIGRNSGEYDGKPYGGFYTQEEAREIVAYAADRYITVIPEIDLPGHMQGALAAYPHL
GCTGGPYEVWKIWGVSDQVLCAGNDSVLTFIDDVLTEVMDIFPSEYIHVGGDECPKTEWAKCPKCQARIK
ALGIKSDAKHSKEEYLQSFVINHAEKFLNEHGRQIIGWDEILEGGLAPNATVMSWRGEGGGIEAAKQKHD
VIMTPNTYLYFDYYQTKDTENEPLAIGGYVPLERVYGYEPMPSSLTPEEQKHIIGVQANLWTEYIPTFSQ
AQYMVLPRWAALAEVQWSNPEKKNYDNFLSRLPQLINIYDAEGYNYAKHVFDVKSEFVANSATGAVDVVM
TTIDGAPIHYTLDGTEPTAASPVCDSILTIKESCTLKAVAVRPTGNSKMLTEQIAFSKSTSKPIKANQPV
NKQYEFGGVSTLVDGLKGNGNYKTGRWIAFYKNDMDVTIDLQQPTEISSVAITTCVEKGDWVFDARSFSI
EVSDDDKTFTKVASEAYPEMKETDRNGLYEHKLTFDPVKTRYVKVIATSEHSIPAWHGGKGNPGFLFVDE
ITLN

>Bacteroides_fragilis_YCH46 [GenBank: BAD49993.1]
MNKKLLSRLAPGLFAVVLFTACRPAATVKGNLDVIPQPQEIVLARDTTPFIIDRSTTIVYPATNEKMHRT
ADFLATFIKEMTGTEVRVSDKEKSSNAIILAVDSTMGHPEGYKLQITPEKVLLTGGSEAGVFYGIQTIHK
ALPILKDGKVAAALPAGTVTDFPRFRYRGFMIDVGRHFFPVSYLKQMIDLMALHNINYFHWHLTEDQGWR
IEIKKYPKLTEIGSKRDSTIIDWETKKFDGKPHSGFYTQDEAREIVRYAADRFITVVPEIDLPGHTTAAL
ASYPELGCTGGPYKVLCSFGVFPDVLCAGNDQTLQFTKDVLDEIMDIFPSEYIHIGGDECPKSRWEKCPK
CQAKIKELGIKTLPKHSKENQLQTYFMSELEKEINAHGRRMLGWDEVLEGGLTPNSTIMSWRGIQGGIEA
ARQHHDVIMTPIQRLYFSNPRINKMTGFEWMNRVYNFEPVPAELTDAEKKFVIGTQGCIWTEWTADSTKM
EWQILPRMAALSEIQWTLPEHKNFERFMERLPEMLKIYSSLDYGYREDVFAADTLKTHK

>Bacteroides_fragilis_YCH46 [GenBank: BAD48883.1]
MKNYLGLIFLLFAFTATAQNNRSALLPMPNHIEQVQGKPFSLTGKNITIHPGQPELKFAATTLQSILKDR
MQVDIPLSGSRQSPIRLIIDPQLEGKEHYQLKVDQKGMTISGASAAAVFYGVMTVDQVLLGDVCSSNRKE
MTPISIDDAPRFGYRALMLDPARHFLPIEDVKFYIDQMVRYKYNVLQLHLTDDQGWRIEIRKHPKLTAGQ
SFYTQEELADLIRYAAERHVEIVPELDIPGHTVAVLAAYPELGCTHTDTIAKNVGETVNLMLCANNEKVY
EVYNDIIDEVSALFPSRYIHLGGDEAVIEKNWTKCERCQKMMKELKYEKASQLMIPFFSRMLSFVEADGK
YPILWCELDNIRMPANDYLFPYPKNVTLVSWRYGLTPTCQKLTQQHGNPLIMAPGEFAYLDYPQFKGDLP
EFNNWGMPVTTLETCYQFDPGYGKPAAEQAHILGVMGTLWGEAIKDINRVTYMTYPRGLALAEAGWTQME
HRNWDSFKERLYPNLNNLMKKGVSIRVPFEIVKRK

>Bacteroides_thetaiotaomicron_VPI-5482 [GenBank: AAO78284.1]
MTKYILIILMLLAPIAGASADNLTPSPISIVPCPVRVVPGKGNFTFSDKTVFSVENHEQAVIARNFIDLF
KKSSGIIPQLTMGSSEKSHVRFTTDSSLKSEAYLLEVTPQQILVKASDTKGFFYALQTIRLLLPPAIEGN
QRAKCLDWNIPTVTIQDEPRFGYRALMLDVARFFIPKENVLRIIDCMAMLKINTLHFHLTDDNGWRLEIK
KYPRLTETGAWRVNRMDVPFYFRRNPEPGEPTPIGGFYTQEDVKEMVAYAAERQIEIIPEIDMPAHSNAA
LAAYPELTCPIVKSYIGVIPGLGGGNSGVIYCAGKDSAFTFLQNVLDEVMALFPSRYIHLGGDEAQKGYW
EKCPLCQARMKNEHLDNEEDLQGYFMKRMSDYVCSKGRKVIGWDELTNSSFLPEGVIIQGWRGLGTAALK
AAEQGHPFIMTPARIMYLIRYQGPQWFEPQTYFGNNTLKDIYDYEPVQADWKPEYASLLMGVQASMWTEF
CNKPEDVDYLVFPRLAALAEIAWTQPEKKDWTSFLKAMDIYNEHLTAKGIVYARSMYNIQHTVTPEDGAL
KVKLECIRPDAEIHYTTDGSEPIATSPLYKEKLAVKETLNLKSATFVKGRQMGKTLTLPVRWNLATAKPV
SGCNPNEKLLTNGIRGSLKYSDFEWCSWTNNDSISFTIDMEKMEKVNTFTIGCITSYGMAVHKPRLIEIA
VSGDNKTFDKAGERTFTPEEIFREGNYIEDISISLGGVETRYIRVTAKGIGKCPDNHVRPGQEARVHFDE
VMIE

>Bacteroides_thetaiotaomicron_VPI-5482 [GenBank: AAO75567.1]
MNIRKRYTKVCLFLWVIGMCLCAHPINAQSVIPVPLKMEQGTGSFLLSEKTKLYTNLQGEEAILLGDYLK
TALPVQFKEGKKKDKQNVLSLLITEKNPQLVSPESYILSVTPKHILIQASSGAGLFYGIQTLLQLSQLSG
TGYSIVSVEVQDTPRFAYRGMMLDVSRHFFSKEFVKKQIDALAFYKLNRLHLHLTDAAGWRLEIKKYPLL
TEFAAWRTDANWKKWWNGGRKYLRFDEPGASGGYYTQDDMKEIIAYAQQHYITIIPEIEMPAHSEEVLAA
YPQLSCSGEPYKNADFCVGNEETFTFLENVLTEVMELFPSEYIHVGGDEAGKAAWKTCPKCQKRMQDEHL
SNVDELQSYLIHRIELFLNAHGRKLLGWDEILQGGLAPNATVMSWRGEEGGIAAVRSGHQAIMTPGQYCY
LDSYQDAPYSQPEAIGGYLPLEKVYSYNPVSDSLTVEQAKLVYGVQANLWAEYIPTPEHMEYMIYPRILA
LAEVAWSASERKSWTDFHNRALKAVDDLQAKGYHTFDLKNEIGSRPESLKPISHLAVGKKVIYNAPYSPH
YPAQGNTALTDGIRGDWTYGDGSWQGFIDKKRLDVTIDMGTETAVHSVSADFMQVVGAEVFLPESVTISI
SDDGANFTELKQYTFEVNRKEAIKFISISWEGSAEGRYIRYQARAGEEFGGWIFTDEIVVK

>Bacteroides_thetaiotaomicron_VPI-5482 [GenBank: AAO79786.1]
MNTKTFTPKSTMKIYTCLCLLFLADYLVAQNNTSALLPMPNQITSVKGKPFTVRSGKTAIYLSQPELQFT
ANTLQNILSDRMQVEIPLASESDRADIRLLIDPAMEGNEHYRIEITSKRITISGATVRAVYYGVMTMDQL
LLGDVCATTQKKISPVYVDDAPRFSHRALMLDPARHFLPVNDVKFFIDQMAHYKYNILQLHLTDDQGWRV
EIKKHPKLVGKDYYTQEQLAEIIQYAAQRNIEVIPELDIPGHTVAILAAYPELGCTHTDTLPKIVGKTTD
LMLCANNQKVYSVYQDIIKEISSLFPSDYIHLGGDEAVIEKNWTQCTRCQAMMKELGYQKASQLMIPFFS
RMLSFVQENNKTPMLWCELDNIYPPANDYLFPYPKNVTLVSWRGGLTPTCLELTRKHGNPLIMAPGEYAY
LDYPQLKGDFPEFNNWGMPVTTLEKSYQFDPGYGVSAEDQAHIIGVMGTLWGEAIRDINRATYMAYPRAF
ALAEAGWTQMKHRNWESFKQRLYPNLTNMMKKGVSVRVPFEIVDRK

>Bacteroides_thetaiotaomicron_VPI-5482 [GenBank: AAO75566.1]
MKQLLKLTGCVALAGLMSSCGSVQEEANYQIIPLPQEIVTSQVNPFILKSGVKILYPEGNEKMQRNAQFL
ADYLKTATGKDFSIEAGTEGKNAIVLALGSEVENPESYQLKVTDQGVTITAPTEAGVFYGIQTLRKSLPI
ALGADVALPAVEIKDAPRFGYRGAHFDVSRHFFTIDEVKTYIDMLALHNMNRLHWHITDDQGWRLEIKKY
PKLTEIGSQRSGTVIGRNSGEYDNTPYGGFYTQEQAKEIVDYAAERYITVVPEIDLPGHMLAALAAYPEL
GCTGGPYEVWRQWGVADDVLCAGNDQVLKFLEDVYGELIEIFPSEYIHVGGDECPKVRWEKCPKCQARIK
ALGLKSDKNHSKEERLQSFVINHIEKFLNDHGRQIIGWDEILEGGLAPNATVMSWRGESGGIEAAKQKHD
VIMTPNTYLYFDYYQAKDTENEPFGIGGYLPMERVYSYEPMPASLTPDEQQYIKGVQANLWTEYIATFSH
AQYMVLPRWAALCEVQWSTPDKKNYEDFLSRLPRLIKWYDAEGYNYAKHVFDVKAEFTPNPADGTLDITL
TTIDNAPIHYTLDGTEPTSTSPVYDGALKIKENADFSAIAIRPTGNSRVVSEKIDFSKSSMKPIVANQPV
NKQYEFKGVSTLVDGLKGNGNYKTGRWIAFRGNDMDVTIDLKQPTEISSVAISTCVEKGDWVFDTRGLSV
EVSEDGTNFTKVASEAYPAMKETDKNGVYDHKLTFTPVTAQYVKVIASPEKSIPEWHGGKSYPGFLFVDE
ITIN

>Bacteroides_thetaiotaomicron_VPI-5482 [GenBank: AAO79442.1]
MFVTSAFLFLYCWNLPIKQVHLSCQYINNLTQFQTMKKSISLLLLSLLMITPSCQKPKEVTNEYNIVPQP
NQLVPKEGRFELSNKVRLVVPSDAPEVKKVADGFAEQLKQTAGISLTEAESVDGKPAISFVLQEGMPKEG
YKLSVTPTLITVTASQPNGFFYGVQTIYQLLPPAVYGKELKKKADWSVPAVEIEDAPRFVHRGLMLDVCR
HYAPIEYIYKFIDLLAMNKMNVFHWHLTDDQGWRIEIKKYPKLTEIGSKREKTLVDYYYVNYPQVFDGIE
HGGYYTQEQIKEVVAYAASKYINVIPEIEMPGHALAALAAYPELSCDSTQTYKVSPTWGVFEQVFCPSET
TFKFFEGVMDEVVELFPSEYIHIGGDECPKTAWKNSTFCQQLIRQLGLKDDATPSKVDGVKHSKEDKLQS
YFVTRMEKYLNGKGRNIIGWDEILEGGLAPNATVLSWRGVEGGLNAAKAGHNAIMAPMPYAYLDFYQEDP
EIAPTTIGGYTTLKKTYSYNPVPDNADELVKKHIIGMQGNLWREYMKTSDRVDYQAFPRAMAIAETGWTL
DANKNWKSFCERMVTEFERLEVMDTKPCLNFFDVNINTHADENGPLMVLLETFYPNAEIRYTTDGSEPTY
GSTLYEQPFVLEGNIDLKAAAFKDGKMLGKVTNKPLYGNLLAGKPFTVNYTMGWTGDIFGDNDVLGADKT
TFGLTNGKRGNNASYTPWSSFAIVEGKDLEFIVHLDKPTEVRKVVFGSLFNPAMRMLPAGGVAVEVSADG
QQYTQIAEKALKHDCPETGRIAFTDSIEFEPTQATFLKVKIKNGGTLRNGVNFKKNNGPEVIPAELWIDE
IEAY

>Bacteroides_thetaiotaomicron_VPI-5482 [GenBank: AAO76158.1]
MKKHHLLGVILLCSGLFSCSSGVIQQANYEVIPLPQEIKITTGSFVLNDRTSIVYPKDNKEMQQNANLLA
KYIHQMSGKKLKVIDEPVTSNAIILATGLNADNAEAYQLKVTQDNVTITGTSEAGTFYGIQTLRKSLPIT
NKGDISLPAAEINDYPRFSYRGVHLDVSRHFFPADSVKRFIDMMALHNINRLHWHLTDDQGWRIEIKKRP
ELTTIGSKRSETVIGHNSGEYDGIPYSGFYTQDEAREIVKYAQERHITVIPEIDLPGHMQAALAAYPELG
CTGGPYEVWKMWGVSEDVLCAGNDKTLTFIEDVLNEIIDIFPSEYIHVGGDECPKVRWEKCPKCQARIKE
LGLKADKGHTAEQRLQSYIINYAEQFLNGKGRQIIGWEEILEGGLAPNATVMSWRGIEGGIEAVKHKHDA
IMTPSSFLYFDYYQTMDTDNEPPAIGGYVPLEKVYSYEPVPQILTPEEAKHIVGVQANLWTEYTPTYSQV
EYMELPRMAALSEIQWTMPKKKEYADFLKRLPGLIAVYDINQYNYAKHIFQVKSQYIPDTEANVLNVVLS
TIDNTPVYYTLDGSEPTASSNIYTDTLKIGQSCTLKAITIRPNGSSAVLKEDIKFNKATMQPITMQQPIN
EKYKFEGKNTLIDGLAGSRNYRTGRWIAFYQNDLEAVIDLQQETPISKAWVRTYVEIGEEILDLRELSVA
VSNDGKEYKEVKSEVYPAVSKEDKNGIYTHELSFDTVQARYVKIAARPEYNIPAWHWGKGRPAFIFVDEI
GLE

>Bacteroides_thetaiotaomicron_VPI-5482 [GenBank: AAO76734.1]
MTRAILILLIGFLSSIVAGCSDTNLTHDIPLVPRPAQIVPGSGNYLFSGKTVFAVENEEQAEVARSFIAL
FTRAAGFTPKLTVGDAEKGNVRFQTDATLKSEAYTLQVSPKEIIIEASDAKGFFYALQTIRQLLPASIEK
EEVSDKKVKWSIPAVSIQDEPRFGYRALLLDASRFFIPKENVLRIIDCMAMLKINTLHFHLTDDNGWRVE
IKKYPRLTEVGAWRVDRTDLPFPARRNPEPGEPTPVGGFYTQEEIKEMVAYAAERQIEVVPEIDMPAHSN
SALAAYPHLACPVVKEYIGVLPGLGGRNSEIIYCAGNDSVYAFLQDVMDEILELFPSRYIHIGGDEARKT
YWEKCPLCQARMKKEKIANEEDLQGYFMNRMSEYVRSKGREVIGWDELTNSSFLPDDAIILGWQGYGQAA
LKAAEKGHRFIMTPARIMYLIRYQGPQWFEPLTYFGNNTLKDVYDYEPVQKDWKPEYADLLMGVQACMWT
EFCNKPEDVDYLVFPRLAALAEVAWTQPEKKDWTSFLEGMDSFNEHLAAKGIVYARSMYNIQHTVRPEDG
ALKVKLECVRPDVEIRYTMDGSEPTAASPLYEQPLLVKEAQTVNAATFADGQQMGKTLTLPVHWNKATAK
PLLGNKVNEAVLNNGVRGSLKQTDFEWCSWGSSDRISFTVDLLQKEKMNTLTIGCITNYGMGVHKPKSIR
VAVSDDNATYRDINELEYTPEEIFREGTFIEDLSIDMRGTVARYVRVTTEGAGECPANHVRPGQESRVCF
DELIIE

>Bacteroides_thetaiotaomicron_VPI-5482 [GenBank: AAO78703.1]
MKLLLTTLAIVYLSLFMSLQAQEQVRVIPYPAEVTMQAETCKLKSGQKIHYLDASLYKEAAFLEKKLADL
NYKMKVIPGKKAVKGINLSLNNRLQNKEGYQLIIAPKQVLIKGGSPAGVFYGIQTLLQQLTNGDLRCGTI
EDAPRYEWRGYMLDEARHFSGEKRVKQILDLMAYYKMNRFHWHLTDAQGWRIEIKQYPKLATIGGEGCHS
DPDTPAQYYTQEQIRDIIAYAKERHIEIIPEIDMPGHATAANKAYPEYSGGGTEEHPEFTFNVGKEETYT
YLTNILKEIAALFPSPYLHIGGDEVAYGIKAWETDPHVQALLKREGLQTVKEAERYFMHRMTDVVNSLGK
TLVGWDELLDLNVKQDNTIIMWWRHDKPDYLRKSLTKGYSTIMCPRKPLYFDFVQYKDHKWGRIWDGFCP
IEDVYAFPDKWFAEWGVSASDLSHVKGIQANTWTELMHTKDRVDFMIFPRLCALAESAWSAPTVKDYDKF
LSRMEDAFTLFDKLNIYYFDYRNPQHHPEPAGPVIKKKEKIQMDFRD
 
>Bacteroides_thetaiotaomicron_VPI-5482 [GenBank: AAO76728.1]
MKHLIFTALFLLSYTVAVRAQIVFPTPNQVEMQTGNLILGKKVSMYAEDTTAFYLNLFREEVLSHTPIKW
QKKESKADICWITDSSLPPEGYRIKIHPQQMVISASDKGGFTYAVQTLRQWVAGSAGSITFACASVTDYP
RTQWRCFLLDSGRQFQKITTIRKYIDMASLLKMNYFHWHLTEGLGWRIEIKQYPHLTRTGGSVGKGEEQQ
GFYTQEEIRDIIEYARQRNITIVPEIDMPGHAEAALSAYPELGCFGLPVEIPQSGFTQNIFCAGKDGTLR
FLKNVLDEVCALFPSPYIHLGGDEAPKGNWDQCPDCRKRITTEGLKDSHDLQLWFSAQMANYLKSKGRKA
IFWGDVVYHDGYPLPDNTVIQWWNYRGHKDLALRNAVKHHYPVICSSNYYTYLNFPVTPWKGYTEARTFD
LKDVYLNNPSDKAISEKNPLILGMSCALWTDDGVTERMIDRRLFPRILALSEQMWHEGEALDFDRFYRNI
LHRKAWFEEAGFEFGPALKEDVTKDYKWD

>Bacteroides_thetaiotaomicron_VPI-5482 [GenBank: AAO79499.1]
MKIKHFLPLLLLLGSNEMLTAQEIALTPQPAHLTVKDGRFEFGNQLKAKVTPYQGDSIRMVFESFKKELQ
EATGIKVSSTQKEAKARIILDLNPQLPAEAYKLNVSKKQVRIEASRPAGFYYALQTLKQLMPRNVMAGVA
TSDHSQWSLPSVEIEDAPRFEWRGFMLDEGRHFFGKDEIKRVIDMMAIYKMNRFHWHLTEDQGWRIEIKK
YPKLTETGAWRNSKVLAYGDVKPDGERYGGFYTQKDIKEIVAYAKKKFIEIIPEIDIPGHSQAAVAAYPE
FLACDPRDKHEVWLQQGISTDVINVANPKAMQFAKEVIDELTELFPFNYIHLGGDECPTRKWQKNDECKK
LLSEIGSSNFRDLQIYFYKQLKDYIATKPADQQRQLIFWNEVLHGNTSILGNDITIMAWIGANAAAKQAA
KQGMNTILSPQIPYYINRKQSKLPTEPMSQGHGTETVEAVYNYQPLKDVDAALQPYYKGVQANFWTEWVT
EPSVLEYLMLPRLAAVAEAGWTPQEKRNYEDFKERIRKDAELYDLKGWNYGKHIMK

>Bacteroides_thetaiotaomicron_VPI-5482 [GenBank: AAO75613.1]
MFKQLSTSLLIASACILSSCTPTVKQEIAILPTPVSLTEQSGAFVLKDGMKIGVSDQSLFPAAGYLQDIL
RNVVSTSVEVTEADKADIYLQLGQDNGKPGSYKLQATPKSVQVEAGDYSGIVSAIASLHQLLPAGIEVQG
TKQTFSIPAVQIEDSPRFEWRGFMLDASRHFWNKDEVKHVLDLMSLYKLNKFHWHLTDDQGWRIEIEKYP
LLTEKGAWRKFNKHDRGCMERAVEEDNTDFLIPENKIRIVEGDTLYGGYYTHEDIKEIVDYAAQRGIDVI
PEIDMPGHFLAAITQYPDLACDGLIGWGETFSSPICPGKDTTLEFCQDVFKEIFDLFPYEYVHMGGDEVE
KNNWKKCPRCQKRIRTEGLKSVEDLQAWFVRDMEKFFLANGKKLIGWDEVVADGLTSDAAITWWRSWSKE
AVPMATSQGQRVIACPNEYFYFDYAQDKNSVKKILAYDPYADDRLSPEQKECFWGVQANLWAEWIPSMKR
IEYLILPRMVALSEIAWVQPEAKPDLKEFYRQLVPHFKRMDILGLNYRVPDLEGFYKVNAFLDEASVDLT
CPLPGIEVRYTTDGSMPTKQSTLYEGNLKVTETTDFTFRTFRPDGTPSDVARTRYVKAPYAEATAAPASL
NSGLKAVWHKFRGNLCADIDAAPVNGEYVVESVSIPEEVKGDIGLIITGYLEVPADGIYTFALLSDDGST
LKLDGELLGDNDGAHSPVEIIVQKALKAGLHPIEVRYFDCNGGVLQMELVNEKGEKEVLPKEWLKHE

>Bifidobacterium_longum_NCC2705 [GenBank: AAN23923.1]
MPTFEYKADAATPCLTLIPAPVTLEYTHGTAMIGSLVTIEKRIPEYAVTEDADETWETLPIEQLSSELER
YCGVAVRTRRVLTATDEADAGANAAEKARDAGVGAGAGAGAPAAMNGTVILLCVDARLAHDEYTLDVFAS
DTIAVRGGSESGLRYGMQTLRQMIRQTSRTLPCLHIQDKPAFAVRAYSLDVTRGRVPTMAFLTWFIDQLA
LYKYNQFQLYVEHAFAFGELSEAWRGTDPLTADDIMFLDEYCAHHGIELVPSLATFGHMYMNLRTREHRG
LGEFPEDADRPFSFIERMEHHTLNAANPKSHDFASRLIEEYAPLFRSRSFNIGGDETFDLGRGRSVQDSP
GASRDELYADFVKDLCSTLAHRGLQPMLWADIALENPHTMDLLPGDITMLNWMYEPDIDESKIQTIASQG
RRQFVCPAVRAWSRFFPDYDGAWLNTYRMAVAGLKYGAEGMVVTDWGDYGHVNDPRLSVPGLCYGAQNAW
NPVAIDACEMNHRISNLAYGDESGWLMDSLARIDSDGVSFPWDLAVQVLELEYGSGTGMLNTDVASCVER
SCGGELVFDRTLGCADARRRLLLRNHARLERRRDCDRALIDCGSAVVAVLDGSARGGLNPELLWVMLDGQ
RLFNRLGEELLVLAGGEDACDTKDVTGRALDASRRARLAADLELWFERYRVQWLSIGRYAELARIAHVVW
SFADILRRGAL

>Burkholderia_mallei_SAVP1 [GenBank:ABM52232.1]
MNRISHSLCAALLAAATLLPTASRAQLPARPTAGAGAPATAAPVRPASTPAELAARLANGLAVRVAVDNN
HAASAGVPCADLGADWASCATGRLILQNRGHSPLTDGGWKLYLHSIRRLLRIDRPGFTLRHLTGDLYELT
PQPGTVRLAQGERIELPFVAEYWLRRYSDVTPRPYVVVDGAAPAVLRYDDTDDELRYVETLPADAQNNSP
GNAPPAAAQPVANRALPSVKRQRALPGALDLRGVELTLPELPSAQVAALRERAGTLGLDGARVPVWGVVA
PRRLPADIAVPGGYRLAIGPRGAFIEGADRAGLYYGVQTLFSLVPAGGATVPAMLIEDAPRFTHRGMHVD
LARNFKPPATLRRLIDQMSAYKLNRLHLHLSDDEGWRIEIPGLPELTDVGARRCHDPSETRCLLPQLGSG
PDDRSGGGYLTRDDYVALLRYAAERFVEVIPEIDMPAHSRAAVVSMEARYRRLHAAGREREANAYRLLDA
QDTSNLLTVQFYDRRSDLNPCMPGALNFASKVIREIASMHADAQAPLRIWHFGGDEAKNILLGAGFQPLD
GADPGKGRVDLAAQDKPWARSPACTALLRRGEIKSIDELPTRFAKQVSAIVNANGIGTMAAWQDGIKHAS
GPREFSTRHVMVSLWDTIFWGASDSARDLSAKGYRTVLALPDYLYFDFPYTRNPRERGYYWGSQATDEYK
VFSLAPENLPQNAEVFGDRDGNPFEVTSAGAAPSIEGIQGQAWGEVMRNGQLLEYMVYPRLLALAERAWH
KADWELPYAAGVRYKLGDTHHVDTAALERDWAGFATVLKQRELPKLERADIGYRKPTFTLTGE

>Burkholderia_thailandensis_E264 [GenBank:ABC36947.1]
MNRISHSLCAALLAAAALLPATSRAQPPARATAGPAAPATAVPVRPASAPATPTELAALLANGLAVRVAV
DNNHAASAGVPCADLGADWASCATGRLILQNRGHPTLTDGGWKLYLHSIRRLLRIDRPGFTLRHLTGDLY
ELTPQPGTVRLAQGERIELPFVAEYWLRRYSDVIPRPYVVVDGAAPAVLRYDDTDDELRYVEKLPADAQN
NSPGNAPPAAAQPVANRALPSVKRQRALSGALDLRGVELTLPELSFAQVAALRERASALGLDGARTPVWG
IVAPRRLPADIAVPGGYRLAIGPRGAFVEGYDRAGLYYGVQTLFSLVPAGGATVPAMLIEDAPRFAHRGM
HVDLARNFKPPATLRRLIDQMSAYKLNRLHLHLSDDEGWRIEIPGLPELTDVGARRCHDPSETRCLLPQL
GSGPDNRSGGGYLTRDDYVALLRYAADRFVEVIPEIDMPAHSRAAVVSMEARYRRLHAAGREREANAYRL
LDPQDTSNLLTVQFYDRRSDLNPCMPGALNFASKVIREIAAMHADAQAPLRIWHFGGDEAKNILLGAGFQ
PLDGADPGKGRVDLAAQDKPWARSPACTALLRRGEIKSIDELPTRFAKQVSAVVNANGIGTMAAWQDGIK
HASGPQEFSTRHVMVSLWDTIFWGASDSARDLSAKGYRTVLALPDYLYFDFPYTRNPRERGYYWGSQATD
EYKVFSLAPENLPQNAEVFGDRDGNPFEVASAGAAPRIEGIQGQAWGEVMRNGQLLEYMVYPRLLALAER
AWHKADWELPYAAGVRYKLGDTHHVDMAALERDWAGFATVLKQRELPKLERAGIGYRQPTFTLTGE

>Caulobacter_crescentus_CB15 [GenBank:AAK22434.1]
MTLTPLRIVAVSTFALTAALATGAFADSLTITPAPAKVVRAEGTFTLSASTRIHVARGDIEAKGVALQLA
DLIQRSRGFRPKVVEGPPAADAIVLTREGPAGEAYKLDINAKGATIAAAKRAGLFYGAMSLWQLATPDEA
KGPVALLAASIEDAPRFAWRGLMVDSARHYQSLDTLKAVIDAMAAHKLNTFHWHLVDDQGWRLEIKKYPK
LTQVAAWRRNPGAAVNYPKYGGFYTQDQARELVAYAAARNITVVPEIETPGHALAPIVAYPQLGTAPPDA
SKMGDWGIFPWLYNTDDATFAFLDDVLNEVMDIFPSTFIHVGGDEAIKDQWKASPKVQAKIKELGLKDEH
ELQSWFIQRVGKSLEKRGRRLIGWDEILEGGLAPNATVMSWRGIDGAIAAAKQGHDTVLSPHPVLYLDHR
QSASAEEPTGRGHISSLKDVYAFDPAPVQLTPDERKHILGVQANVWTEHMQTDQRMQLMAFPRAVALAER
AWSPEASADWDGFAKRLPAEMARLKVLGVAANPVPFEPQPALSEAEGGKTRVALSTGLGVGQIRYTTDGK
APTATSSTYAGPIELPTGAVLKAQTFVEGQPLGRERSWTMSADLLQTRTSGQLKLCTQQVPLTMIDDAPA
ALDQRPMMMVDIFNPCWIWEGARLDKGAMLSARVTQIPFNFQVGKDRDKIPLHPPATPGGELEVRLGCSG
ERIAAIPLGDAARNPGLSTITGRLPARAEKADLCLTFTSRSLDPFWVVERMTLKPAN

>Cellulomonas_fimi [GenBank: AAQ05800.1]
MPDVAVIPRPVLLETTDGPPFVLTAATILVVDSAPELVAVGVLAADLLGRLSGRPVEVRYTEGGAPSVVR
LRLSEDLPAGDEAYRLVVSEHRVDIDARSAAGLVRAVVTLRQTVSSLGDGTLTVPALRVEDHPRYAWRGL
SIDVARHFFTVDDLKAIIGLLAHYKLNVLHLHLTDDQGWRVHLPSRPHLTRASAGTSVGGGPGGFYNPAQ
LAEIVVARAARGIRVVPEIDVPGHVNAATHAYGDLTPSGEPTDVYTGIEVGFSRLHDDLPATRPFLRDVF
TDLAAMTPGEYVHIGGDEVLTMDHDKYARLVGYAASVVRDAGKKVVGWQEISSTPLEPGTVVQYWDINAD
PAPFVAAAQAGAHVLMSPGSRAYLDMKYDATTELGLEWAGHIELRDAYDWEPSTLIPGVPPESVIGVEAA
VWTETLTDLGELTSMLLPRLAAVAEVAWTAPQDRDWDDFSGRVAQHAPFWDRVGFRWHASPQVSWPGPGS
APGAAF

>Cellulomonas_sp.GM13 [GenBank: AAF78601.1]
MSPIALIPRPQHLDQLDEPPFVLGETSTVVVEPRPELIQTGVLTADLFGRLSGRAIEVRYAGAEPAPGSI
VLTRTAPVTDGGPGADETYQVVVRAGRVEVRSPSVAGLVHGVVTLRQLATVDEGSVRIPAVRIQDAPRFA
WRGLSIDVARHFFGVEDLKGVIGLMAHYKLNVLHLHLTDEQGWRLHVPSRPKLTELSSDSAGGGRPRRLL
HAGGLRRAHRVRRGAAASAWSREIDVPGHVNAALHAYGELTPSGEPTDVYDGIEVGFSRLHADLPATRPF
LEAVFTDVAAMTAGEHVHIGGDEVLTMEPEEYARFVALAAQVVRAAGKEVVGWQEIAHTPLEPGTVVQYW
DTRVDPEPFVRAAREGARLLMSPGSKAYLDMKYDASFPLGLEWAGRIEVRDAYDWEPTTLIEGLPAESVI
GVEAAVWTETLRTLDDLTTMLLPRLAAVAEVAWTPPEARDWADFRGRVARHGQFWDHLGVAWYRSPQVDW
STRP

>Chromobacterium_violaceum_ATCC12472 [GenBank: AAQ59168.1]
MNVKRLLGAAVLAALSAWAWAAPDAAALGQSLSLKIAVDSNKGAAAGAPCADLGADWASCLKGRLILENK
GGQAVPAGGGWNLYLHSIRRILKLDTPQFTLRHITGDLYQITPTAAFQGLAPGQKLELPLIDEYWILQES
DVLPRPYVTVDGQPPALLRHDSSDEASYLLPLSGDNWKNPAGELRPLATPEQRYRAFSLRGTQLSAAQAA
NRTIPAVRRQQLGGGELLVRGVSLNLSGVSPAQQDALAGRAAQLELRAGGTRVEGGVVGAKLPADIAVPG
GYRLLIGQQGVKVEGFDAAGVFYGVQTLLGLLPQGGGQVRWMTVEDAPRYAHRGFMADLARNFKQPATVR
RLIDQMAAYKLNKLHLHLSDDEGWRLQIPGLPELTEVGARRCHDLSETQCLVPQLGSGPANQSGGGYLSR
ADYIALVSYAQARFIEVIPEFDMPAHARAAVVSMEARYRKLIAQGQPQAASEYRLLDPQDQSNTLSVQFY
DRRTYLNPCVPGSGRFVSKLVSEVAQMHREAGQPLQTWHFGGDEAKNILLGSGFQDASGSDPGKGKVNMA
QQDKPWGRSPACQAQIAKGKLKSVDELPLRFAREASRIVSAQGIPTMAAWQDGVAGSGGASDFATRNTMV
TEWDTLYWGAAQAASGYAAKGFKTVLALPDYLYFDFPYELNPREHGYYWASRDTDSYKVFSFAPDNLPQN
AEVMPDRQGQPFAVTSTAAPAQYAGIQGQAWTEVMRTDAEFEAMVYPRLLALAERAWHKAGWERPYKAGE
TYQLGVTKLVDKAALNADWQQFAAVLGWREAPKLERAGIGYRVSMPAVLPGSGGVSVTTEWPGARLQYSS
DGHGWQTYQPGQQVQARYWRGITQDGRRAGRVETVSGQ

>Chromobacterium_violaceum [GenBank: AAN79723.1]
MAAQLMAQCINGEWMMSVKRLLGAAALAAATTAAWAAPDAAALGQSLSMRVAVDSNRGAAAGAPCSDLGA
DWASCLKGRLILENQGGQAVPAGGGWSLYLHSIRRILKLDTPQFAIRHITGDLYQLTPTAAFQGLAAGQR
LELPLIDEYWILQESDVLPRPYVVVDGQAPALLAHDGSDEASYLLPLRGDNWKNPAGELRPLATPQQRYL
TFTQRGQQLSAAQVANRVIPAALRQQLGGGQLEVKGLTLNLFGLSPAQSQALSQRAAQLGLRPAGVRVAG
GVVGTRLPADIAVSGGYRLQIGRQGVKVEGYDAAGVFYGVQTLLGLLPQNGGKAQWMTVEDAPRYAHRGM
MADLARNFKQPATVRRLIDQMAAYKLNKLHLHLSDDEGWRLQIPGLPELTEVGARRCHDLSETQCLVPQL
GSGPANQSGGGYLTRAAYIDLVRYAQARFIEVIPEFDMPAHARAAVVSMEARYRKLVAQGRPQAAAEYRL
LDPQDQSNTLSVQFYDRRTYFNPCVPGSARFVAKLVSEVAQMHREAGQPLQIWHFGGDEAKNILLGAGFQ
DASGGDPSKGKVNMAQQDKPWGRSPACLAQIAQGQLSSVDQLPLKFAQTASRIVAEQGIPTMAAWQDGVA
GASGASDFATRNTMVTEWDTLYWGAAQAVNGYAAKGFQTVLAMPDYLYFDFPYELNPREHGYYWASRDTD
SYKVFSFAPDNLPQNAEVMPDRQGQPFAVTSAAAPARYAGIQGQAWTEVMRTDAEFETMVYPRLLALAER
AWHKAAWERPYTVGETYQLGVTHLVDKAALNADWQQFAAVLGWREAPKLEHAGVGYRVSMPAVRTGSQGQ
TATTEWPGARLQYSYDGHGWQTYQPGQQVQANYWRGVSQDGRRAGRAESLSGQ

>Colwellia_psychrerythraea_34H [GenBank: AAZ24381.1]
MKISLFLLLLTLSASPFTSGAQKSAQQNALFPYPQQVSWGKETFTFNNETQLIYTNNDAKKVAHYFSDFI
QPATGYLPSLLTTEEARLQYKLANSANKIAFLLLEKSSEEAVEGSYHLTIDANKVTASASSEVGLFYAAQ
TLRQLFSSDIESRMPINKAQWLLPSVDIIDAPRFKHRGMHLDVSRHFFDVTFVKRYIDWLAFHKINYFQW
HLTDDQGWRIEIKQFPKLTSVGGHRAQTVVGHTYDYQSVFDNKSHGGFYTQAQIKEVLAYAKELHVEVIP
EVGVPGHSTAFLAAYPEYSCHKNLVKVEQRFGIFEEVLCPTEDTFTMLAKVYQEVATLFPSKYIHIGGDE
VIKKQWLESDFVQQLMKEQGLTNGEEVQSYFIKRVSQIITGLDKTLIGWDEIIEGGIAKDAVIMSWRGIE
GGIASSEAGHDVIMSPYQYTYLDAYQSRSVDEPKAIHGYLPLKMVYGYDPVPADLSPQHQQHILGAQGAL
WTEYIESPRHAEYMLLPRLSALAEVFWTQPTNKNWSRYSANVDHIITRYQKMGLNPSTSAFTASTKIDVV
KSGELTVNLTADIAGKNIFYTIDGSEPAPYSKATYLYKNAITVTQPVLIRVAVESAQGRTLFSEVNVALA
PHKALGKKISFAAPPKTGEERLLDGIMAYQQYYNVDDFAVFYDEDLDAIIDFEQATEFSQVQLGIDTGKH
RQLQPPVSVEVLVSNDGINWQSLLRLTPTQIKGPLLTLDFEQVKMQFLRVIAINAKNSTDPQIPKLPLYI
DEIAVY

>Enterobacter sp. [GenBank: BAA74506.1]
MNAFKLSALAALTATMGFLGGMGSAMADQQLVDQLSQLKLNVKMLDNRAGENGVDCAALGADWASCNRVL
FTLSNDGQAIDGKDWIIYFHSPRQTLRVDNDQFKIAHLTGDLYKLEPTAKFSGFPAGKAVEIPVVAEYWQ
LFRNDFLPRWYATSGDAKPKMLANTDTENLDQFVAPFTGDQWKRTKDDKNILMTPASRFVSNADLQTLPA
GALRGQIVPTPMQVKVHEQDADLRNGVSPDLSTLDKPAADVVNQRFALLGVPVQANGYPIKTDIQPGKFK
GAMAVPGAYELKIGKKEARVIGFDQAGVFYGLQSILSLVPTDGSGKIATLDASDAPRFQYRGIFLDVARN
FHKKDAALRLLDQMAAYKLNKFHFHLSDDESWRIEIPGLPELTEVGGQRCHDLSETSCLLPQYGQGPDVY
GGFFTRQDYIDIIKYAQARQIEVIPEIDMPAHARAAVVSMEARYKKLHAAGKEQEANEFRLVDPTDTSNT
TSVQFFNRQSYLNPCLDSSQRFVDKVIGEIAQMHKEAGQPIKTWHFGGDEAKNIRLGAGYTDKAKPEPGK
GIIDQSNEDKPWAKSQVCQVMIKEGKVADMEHLPSYFGQEVSKLVKAHGIDRMQAWQDGLKDAESSKAFA
TSRVGVNFWDTLYWGGFDSVNDWANKGYEVVVSNPDYVYMDFPYEVNPDERGYYWGTRFSDKRKVFSFAP
DNMPQNAETSVDRDGNHFNAKSDKPWPGAYGLSAQLWSETQRTDPQMEYMIFPRALSVAERAWHRAGWEQ
DYRAGREYKGGETHFVDTKTLEKDWLRFANILGQRELAKLDKGGVAYRLPVPGARVAGGKLEANIALPGL
GIEYSTDGGKQWQRYDAKAKPAVSGEVQVRSVSPDGKRYSRAEKV

>Gluconobacter_oxydans_621H [GenBank: AAW60358.1]
MTHTAPPRGLSSPRRFVRAAWLLLAGSVLAGGLGSVARAEETLLPVPQTVSVSNGVASIGGGIQVVWDTR
PSPLLLRAVARFTTRLTAIAGPAGRWAPYVLHISAGQDRTYLSVDEKERYALTTSATGARLEAEGPAGVI
HGLATLLQLVRVTPQGALVERVHVEDAPRFAWRGLLMDVSRHFDTVETIERQLDAMELVKLNVLHWHLSD
GAGFRVESRMFPKLQTVASHGQYYTQAQIREVVAYAADRGIRVVPEIDVPGHALAILQAYPELAAQPLPD
VTAKGLNLNNAALDPTNPQTLRFVRVLYGEMGGLFPDRYVHTGGDEVVSSQWTKNPAIAAYMKAHGFETA
AALQAAFTGEVAKIISAQGHVMMGWDEVSEAPIPKNVVVEPWRASKWTGTATQAGHPVVVSAGYYLDLLR
PSAAHYAVDPFDTKAEGITAEQLAKYPPKHPEFSVPFAMDEHAPPLDDGQKALVMGAEGTLWAEMVSEPM
LDGRLWPRMAALAERFWSAQDVRDVPDLERRLPLVMAELETTGLQATQHREAMREAMAPGHSEPLKILTE
VTVPVRNYALNHLAAPSGDAMLSAPVAVTDPDAFVALRFNAMAARYVRGERAFAAPLRQMLQRWSDNDAA
FVTSAKGVPVLEAVVPVSHAVALLSRAGLGVLDGRDGSAWRMDANRLLQEQQAAFENSASMLASAHSPQP
PGGLLIAILPGIRALLTGGAERAE

>Leifsonia_xyli subsp. xyli str. CTCB07 [GenBank: AAT89596.1]
MVVPLPVRSEKSCEAPFVLGGGARISAAGPGADAMARRLRDGLASDGRRELEVVHEPPAFGEIAIVIAEH
EGPEGQREEGHTLEVSAEGVRIGAATATGAFWGVQTLRQLVPTARADDPLTIEAVRIQDYPRFAYRGAML
DVARHFFPPADIRRFIDAIALLKINHLHLHLTDDQGWRIEIESWPELTRIAGSTGSDGSPGGYYTQDEYR
ALVDYAAKRHITIVPEIDVPGHTNAALASYPELNPDGVAKELYTGRKVGFSSLMTDDATTDRFLRDVVRE
FAALTPSPYFHIGGDECLSTPAEDFRAFIERAAGLVAETGKTPVGWHEMGRSDRLPRGTIGQYWSFRTPR
DKTGEKILSFVRQGGSVIMSPADVAYLDMVYEKGDAIGLDWANGPTDLRSAYGWEPARVVPGLSESHILG
VEGPLWTETVPTIEDAEEMVFPRLAAVAEIGWSATPYGTDSARDFDDFATRVARLAEQLGRPRHPVPEGG
RPPVAG

>Novosphingobium_aromaticivorans DSM 12444 [GenBank: ABD26853.1]
MTLDWILRRHHITYSIPIMELDMAQAVRSGGFGPFSDSAGRSGVLQGDPMKPSMLNPAHLAAVPFAIAAL
ASGAGITSAQASARSGTDLPLIPMPASVVAGQGALRIGADTPVVAASGDAGAERAARFLAERAKAQRGLS
LATASMASGPAIRFVRDNAIAGEEAYRLTVTAKGATVAASGDRGMIWGAATLVQLLSPDGRTGQPVQVPA
MTIEDAPRYSWRGLMMDVARHFQPIETLYPVVDAMAEQKLNVLHLHLSDDQGWRVEIKRYPKLTEIGAWR
TPPSAGEPTAAKVGGFYTQEQLKALVAYAGARGITVVPEIDMPGHAQAAVAAYPEEVGVLGDRPQVGHDW
GVNPWLFSPSEGSMTFIRNVLDELVEVFPSPFIHVGGDEAVKDQWQRSPEVQAQMAALGLKTENQLQGWM
IAELGKHLATKGRRLIGWDEILEGDVPTSASVMSWRGEKGAVEAANKGHDVVLSPAPDLYLDNLQSDRSD
EPPGRIGIRTLEQVYRYEPTPSGIAPERLKHVLGAQANAWSEYLATAKQKEHAIFPRLSAVAEVTWTAPA
RRDWKSFVARLEPQMLRYSREGIAAADSAFAVNFRMKESRGEALRGGRLTLAMDTQAGAGTIRFGAGRKI
YQGPVTIKVGSKVEAAAWLADGRTAAAPRTFDATRTALLTASASDLAACPKGALGLRVPLVSGQVEDAPA
FNVNIFDTCTQWIDAPLGSARGATFEVARLPRHYGLAHEASALREHYAVTEHGELVVRRGGCEGAVLATF
PLPDPKSAPNRLRFAAPVDAKQGDGALCMQFTSPLYDPFYAIEKVVLEDSQ

>Photobacterium_profundum_SS9 [GenBank: CAG19444.1]
MECLTFKASIKIPLYGGFGRQIMSFISFKLTALASVIALAVTGCASQGSLEQNVVNNLAENLDVNYELVT
NHGANEGLKCQELNAEWASCDLINLTLVNNGPAVDSKDWTIYFHSIRMILDVQNDQFKITHVTGDLHTLE
PTDKFDGFAEGETVVIPYIGEYWTLFENDYMPRAYVVSGDAKPKTIKSTDAEDPSAYLTPISGDNWKRTP
DDNNVLATAQSRFEKNNDVNLIVKEELAGSIIPTPLSTQLTGDSISLAGGINIENEAIPGSMMVALNDRL
EMLGVNTEGQYAVKVTLDPTLFTKEQKIEGAYQLDVRKDATYIVGYDYQGAFYGMQSLIALMTTGDKNTV
PTVKITDAPRFDYRGVMVDVGRNFHSKAAILRTLDQMSAYKMNKFHFHLTDDEGWRIEIPSLPELTGIGS
NRCHDLSETQCVLPQLGSGPTSDNFGSGFYSKQDYIDILMYAKARGIEVIPEIDMPAHARAAVVSMEARY
KRLAATGDMEAANQYRLMDPQDTSNVTTVQFYDKRSFINPCMDSSVAFVDKVIAEMAAMHKAAGMPLNTW
HFGGDEAKNIKQGAGFQDINSADKVAWKGDLDLSQQDKPFAKSPMCQQTINDGIVADYDHLPSYFAERVS
QLVADHDIANFQAWQDGLKYSEDAEAFATDNVRVNFWDVLYWGGGASAYDWSAKGYDLIVSNPDYVYMDM
PYEVDPEERGYYWATRATDTRKMFGFAPENLPQNAETSLDRDGNGFASKGTAEYKGFYGLSAQLWSETVR
TDEQYEFMVFPRVLAAAERAWHKADWEVDYKAGVEYSQQTNFVNKDALNAEWARFANVLGQRELAKLDAA
GIQYRVPVPGAKIENGRLQMNVSMPGLQLQYSTDGGDNWNIYNHDAQPVISGDVSVRAVSTNGLRFSRVT
SL

>Photobacterium_profundum_SS9 [GenBank: CAG18941.1]
MSYRVDFTVISKTENESRFALTLHNLTEQPVDNWSLHFTVGRWIKSESISNGSITQLGSYCTLSPNSSDH
LSPNSHFYTEFSMGTSPFTLHDDGILDAFLAINTDDHTIIPRAVEVTCIDLGQPAIERLTTPLPAAKAIN
LIPEPNKLKVLGGEFAFTQHTAITTPDTMAQGAVRWLQSELEKQLHDALPINDNGNIHFQYHADLINGAY
HLLVEQDDVWIQASTESGFVNAASSLLQLLPTAPRHDASAAYVIPMVEIEDQPYYSYRGMMLDCSRHFHS
TKRIKHLLDQLARYKFNTFHWHLTDDEGWRIEIDAYPELTNIGAWRGPNEEIQPQFTTIDQRYGGFYSKA
EVRDLIAYAHDRGITIIPEIDIPGHCRAAIKSLPTLLIDPNDHSVYRSIQGYSDNVLSPALEGTYTFIST
ILNEICDLFPAPYIHIGGDEVPKGVWTDSEGCQQLMQQHGYQNPIELQGHLLKFAEGIIQAKGKRMMGWE
EVTKGDKVSKDTMIFSWQNEDAGLISAQQGYDVIMQPAQYTYLDLAQGFSADEPGVDWAGKVPLETVYSY
QPFSKLSTEDPAHQRIIGTQAGLWCELINNQSRFEYMLFPRLLAIAEVCWSQPKQRNWDDFKARLKGQLS
YLDKAGINYRRCE

>Photorhabdus_luminescens subsp. laumondii TTO1 [GenBank: CAE13617.1]
MKKFKLHTLAALTATVGLMGSAYASQTAQQVVDALSQLKVNYKVVDNQAGDHGVNCAVLGADWAKCNRVD
ITLTNGNQAIDSIDWAIYFHSIRQVLSVDNEQFKITRITGDLHRLEPTEKFTGIKANEQVKLPFIGEYWQ
IYSTDFLPRWYATSGDAKPKVLVSTDTEDLSQFLSAFTDDQWKRTQTDNNILMTPENRYMKNLQVKKVGS
EKLRGQIIPTPKEVQIFPEDADLSGGVRLELGGLNDEAVILVRKRFTDQGIKLEDSGYSVATQIISSEFP
GDWQVKGAYRLNVTQNGAQIVAFDQSGVFYGLQSLLSLIPVDGDRKIATLTAKDAPRFEYRGALLDVGRN
FHSKQAVLRLLDQMASYKLNKLHIHLSDDEGWRLEIPGLPELTEVGSQRCHDLSETQCLLPQLGSGPDNN
NMGSGYFSRQDYIDILKYAKARYIDVIPEIDMPAHARAAVVSMEARYKKLIAQGNVKGASEYRLLDPTDT
TRATSVQLYDRRSYLNPCMDSSKRFVEKVIGEIAAMHKVAGSPLETWHFGGDEAKNIRLGDGFQDKNGPI
VPGKGIIDKSAEDKPWAKSQICQKLIEQGVVKDIDHLASDFAIEVSKIVNANGIERMQAWQDGLKHASSA
KDFATKRVGVNFWDTLYDGGFDSVNDWANKGYDVVISSPDYIYLDMPYEVHPQERGYYWAARFNDEAKIF
SFAPNNIPQNAETSVDRDGNAFSAKSDKPWPGAYGLSGQGWSETVRTDEQMEYMIYPRLLPLAERAWHRA
GWELDYIPGQVYKRGETYKVDIDALNRDWTRFANLIGQRELSKLDKAGIAYRLPVPGAKVKRGILRANVA
LPGLVIQYSTDGGHNWEVYNNHKRPRVRGDVLIRSVSPDGKRYSRIDNVKA

>Propionibacterium_acnes_KPA171202 [GenBank: AAT81826.1]
MPTNDTLIRGLCPQPRQVQLTEGQFPLPSVLTWTGPDEVINAVTILTERLAPALDVVRATSHTDDASLTV
IVDPALEAEGYRIDIDAQVRITVGSPSGARWAVQTLLQLLTPWVYGPGPLALKHLCLPKGVIVDAPHHSW
RGAHLDVSRHFMPTSFIMNFLDVLAVHKLNRLHLHLTDDQGWRLPVPGWPRLTTVGAWRPGTVRGHQPPP
DDNGCDDVAEHDHIPHGGAYTVDQLRAIDERAQLLGITVVPEVDLPGHTESVVAAYPELGCGAPISHPRT
AFGVSEHHINLTDAALGFCRDVLDAVMEIFPNSPIHIGGDECPGKEWFGHKPTRTRLAELGITTPHQAQA
WFERQICGHVVAAGRQVIAWDEVLEAGAPEEVTVMVWRDADDIARAAAAGHDVIAAPARHTYLDHGMETG
PQAPVTIDAPMTMNDVAGLHDVLAAVNSPHLLGGQFQLWTEYLCTPAQVEDAAFPRGTSIAEQLWTGNPA
RPLSELEAQTRRLTAMGVNWHR

>proteobacterium_AI21 [GenBank: ABE96869.1]
MIKNLLPLWLGSIALCISWYSHAASLPSQQQLDDFTAHTQWFFAVESNLLPEAARFRGRIELNNHSSYDL
PAGAADWAWYFHSVRKIGSVEQHGLQLEHIQGDLHRIQPTADFAGLARGEQLQLTFVSAPWIISYSDWMP
RAFMVAGELTPAVFANTDSEDFSQFVRPMTEPEQRLRHIGNGDGFATMTNEQRYLNHQQPRSLLNEAALQ
QRIIPQPVQLQHRRGYSELSADWQLQFAGALSEEGHYLAEQLAHYFNQPLAAINSSSDLPSIHLQLDPNH
VQLKAEGYELRVQRNRIDITGFDQAGVFYGIQSLLALLPPTAGDQARLPQLNILDYPRYSWRGMHYDMAR
NFHGFDVTMRLIEQMGRYKLNKLHLHLTEDEGWRLEIPGLAELTEIGANRCFDLTEQQCLLTQLGTGPHA
EGSGNGYYSLQQFIQLLEHAKAHHIEVIPEIDMPGHARAAIKAMEARYQRLQAAGLPEQARQYLLSEADD
HSEYLTVQNYNDNSINVCLDSTYAFIDKVLYELQQMYREAGLQLRVFHMGGDEVGVGSWEQAPACQQLFA
EPLNGIAGVADLKPYFINRVAQLTNQRGLAMAAWEDGLMADNVNPFRRDQFDNTDVIVNAWDNIWEWGYG
DRAYRFANEGYQVVQSAGTNLYFDHPQEAHPEERGYYWAARYTDTEKVFHYRPDHLYSNAEFTRDGTPIT
DLEALLGRALPALEKPENMLGIQGQVWGETIRTAAQLETMIYPRLLALAERAWHKADWEPHKSSAAAQQA
WGQFAQRLAQVEFTRLQQAGSTHYVPVPGAIREGTSIKASTAWPGLQLEYSLDQGQSWQRYQEPLQQEAE
VWIRATTYSGIHSRTIRL

>Pseudoalteromonas_spS9 [GenBank: AAC83238.1]
MHLRKTILATALLATPLFANAKLSQSDIKQFAAQADLKFGVVDNFHDNDGGYIGKIQLKNTSKVALPKGE
SNWQLYFHSIRKVKTPEAKGIAIEHVNGDLHRLVPTKAFAGLAVGETLALEYEAAAYIVSYSDVMPRAFI
SLDNKDAEVFASTDTEDLKQFVLPIVEERQLKKFNTPKDLSVIADAQNRHALNIKNEKYTPSQEDALKRI
IPKPLDVDFSRGEVTLSSDWVVSYQGSLKQEVNVLLDDLSKLYGLKLEANADHISVGKKPHLSLKVDNSI
QSGDAESYHLEIDKNKITVVGSDNAGVFYGLQSLLALFPADTNGSVELPRVEIKDSPRFSYRGMHYDNAR
NFHGKDAMFKLVEQMAKYKLNTLHWHFSDDEGWRLEIPSLPELAEIGGVRCFDLSEDSCLLTQLGTGPHK
DGSGNGYLTKDDFVELLKFAAARHIKIIPEVESPGHARASIKAMEARYRKLMKAGDEVGAKAYLLSDPED
KSKYITVQNYTDNSINACMDSSYNFMEKVTYELQQMYREAGVRLENLHFGGDEVGAGSWTNSPACQKMFE
EAGNGVAGPADLKPYFTQRVAKMLAKRGIAPGAWEDGLMYDRVNTFNREEFPNPVFTANAWDNIWEWGVA
DRAYRLANNDYQVVLSHGTHLYFDHPYEAHPEERGYYWATRFISNEKAFGYMPDNVYANADFTRTGEVIK
NLEDLVGRPLPQLEKPENILGMQGQVWSETIRTEDQYSYVVPTRVAVAERAWYKAPWEGEKPDAQKRAKD
WMTFSAALGTKELAKLAKSGVKANLDVPGGEVNKGTLTTSVATAYLDVEYSVDQGKSWQTYQQPVNVGDT
QVWLRSSLNDQVKSRITTIN

>Pseudoalteromonas_spS9 [GenBank: AAC83237.1]
MFCRPYTSPQMAFAVNRLGYFFFGYVMKIVLRLLFLAFFGCGQVLANPVIVPKPNHLVWQNDQFTLNKNT
TLVYLDDASQASAEALHFWLNKTSGFPATAATRKNDMQSGIVLQIDSTNFSQDESYRIEVSRQQARLIGA
SKAGLFYAVETFKQLFDHSFFANAPVNQSQWVIPTVQISDQPRFAYRGMHLDVSRHFFDIEFIKNYIDWL
AAHKFNVFQWHLTDDQGWRIEIKKYPKLTGVGARRSQTVVGHTYDYQPLFDGKTVSGFYSQAQIKEVIEY
AKARHIEVIPEIDIPGHSTALLAAYPEFGCKNQTLAVEGNFGIFEPVLCPTEQTFAFLKNVYSEVAALFP
SQYIHIGGDEVIKTQWLESAFVKQLMTEQGLSSGEQVQSYFIKRVSQIIKQLDKKMIGWDEILEGGLAQD
ALVTSWRGEEGGIKAAKLGHNVIMSPYQYIYFDAYQSESSEEPKAIHGLTRLKQVYHYEPIPKELTKDQQ
ALVLGAQGALWTEYIKTPRHAEYMLFPRLAALSEVLWSKQKDWQAFNSALPQLISRYRQQGINVSTSHYN
PHIDVSFHATPRITLNADGYDGALRYTLDNKFIDFNSAEYQKSLSVFATNKIYTVSAKQQLNSLGEFSKR
SHLTFAQHKALNKKISFVDAPAKGGAKTILDGRFAYDQFYDVNKFAVFYGNNMDATIDFIEPTAFSKIVM
GVDTGRHRQLHPPLSVSVSVSNNASDWQEVITLSQEQITGPLLTLSFEPKKAKYLRVTVINADNSQDPQI
PKLPLYIDEIAVF

>Rhizobium_etli_CFN42 [GenBank: ABC92441.1]
MTAEARPWPDYRLETSWRPVESSFGRLTFTLFNLSAEPLSGFSLAYTSETRLADKHVCAGGSLKRQVAHL
HEVRPPDGLSVPPGGHWRFTVEGLTREPKHVTSGVKSAYLTLGDGRHVPVGFGDLMLEGRDGGIAPPLLP
PGRVEEPYSLLPWPLALAVKAGELPVVLYPAEGTRPEAVKALSLVLSLYQRLYPAENLLFSLCAVKGGRA
IRFVTESSIAALAYEIRFTAHEVVLSSADATGRHYGLISLAQIMHGARANRESFRFPNFGTIADQPRYDW
RGCHLDVARQFYPVADVMRLIDILAWNKLNIFHWHLTDDEAWRLEIKAYPQLTEIGARRGPDEVLVPQLG
DGAEPRSGHYTQEDVRRIVAHAASLHIEVVPEIDVPGHSTATLLSLPELVDGQEAPDSYRAVQGYANNAL
NPAIEFTYEFLSNVFDEMVTLFPGEYIHIGGDEVASGAWLSSPLCKALMEREKIAGTAELQSYFLKRIKT
MLSAHGKKLAGWNEVSHGGGVDRDGTLLMAWEKPAVGIALAQQGYDVVMTPGQAYYLDMAQAEAWDEPGA
SWAGHAPPEYTYAYEAEDELSEALRDRVRGVQACIWTENFLSRAYFNRLVFPRLPAVAEAAWTPLERKDW
NRFAAIVRMWPVL

>Rhizobium_leguminosarum bv. viciae 3841 [GenBank: CAK09711.1]
MADYLLEASWSPIEGSFGRLTFTLFNLSTEPLSGFSLAYTSETRVADKHVCDGGSLKRQVAHFHEFLPPE
GLSVPPGGRWRFTVEGLTRAPKHMTSGVKSAYLTLGDGRHVSVGFGDLMLEGRDGGVAPPILPPGRAEEP
YSLLPWPLALGLKAGELPVVLYPAEPTRPDAVKALSLVLELYQRLYPADNVPFSLSAVEGGRAIRFVIES
SIAAFAYELRFTAHEIMLSSADAAGRHYGLISLAQLLHGARADRERFKFPSFGTIADQPRYDWRGCHLDV
SRQFYPVADVVRLIDILAWNKLNIFHWHLADDEAWRLEIKAYPALTEIGARRGPDEVLVPQLGDGAQTRS
GHYTQQDARRIVAHAASLHIEVVPEIDIPGHSMATLFSLPELVDGQEAPDSYRSVQGYPNNALNPAVEFT
YEFLGKVFDEMVTLFPGEYLHIGGDEVAHGSWLSSPLCKALMEREKLTGTAELQSYFLKRIKAMLSERGK
KLVGWNEVSHGGGVDRDGTLLMAWEKPEVGIELAQQGYDVVMTPGQAYYLDMAQAEAWAEPGASWAGHAP
PEHTYAYEAEGELPEVLREKMRGIQACIWTENFLSRAYFNRLVFPRLPAVAEAAWTPSARKDWDRFAAIV
RMWPVL

>Rhodopirellula_baltica_SH1 [GenBank: CAD73859.1]
MRRTFISFRRARFVLSQSILQLASKSLDTIYRYDPKFVFASLIPHPKLNRLPMLVRCLLAYLLLASTTFI
AAAEVSIVPLPAKVEPGDGANLILPSMITVESPPISGWSDHLEIFGEHLERMTAGKHQLQTSDANNPVLL
ISHTPNLSPEAYTLSITQKQIQIEASSIKGFAHSTATLLQLIGGSRSDSIPPMRIEDAPKLSYRNFMIDM
GRNPHSLALLKEAIDLLWFYKIDSVQLHLTDDQRIAFPSTAFPKLWDGKITLPEFKELERYAVQRGVTII
PELEVPGHSELLRRNYPEVFGKTGTDLTKSPKAIEGIKTLLDEMIAVFSSSPYIHIGGDEAFGVPENLQR
DLINELHAYLKTRGKETLVWEGPAPGSGDNRVHPEVIHLNWRTINYPADQMVKNGHRVINASWDPLYLVD
HYPRTNFTMTSPQHIYETMSLTKFKHVNPQIQTYANPIEVDSTDKLIGFCMPWWEGREENFVQQTFPRLI
PFAEVAWNPDTKRDYQNFQQRTSQTELARIAAFYPVSIETTRMLVPDDGIFDRSTQVTLQLPNVSGASSQ
SGVEIRYTTDGSEPTKDSTVYQRPFTLTDNATVRATAFIGDSSIGHGSRQNLTMVDSQANLALHKPVTSS
TTSGSPFSVERITDGGTNNLGFYLGYPADPEPILLTIDLEDVQSVEQVKVFAYSIAGSFEKYSIETSVNG
VDFEEVASRMEKPADPTSPVEHRFTARQVRYVRIRTHGNKGYVFDSFSKIVEVQVF

>Saccharophagus_degradans 2-40 [GenBank: DAA01339.1]
MKLRLLPHSISLASLLLLSACQQEHATSTNAQLSPIAPPAISIVPAPVSAEIKTGQFVFGNSTQLTVNSE
KLRDVAQLWADFFNVASGINLQVQSATGNSDEANSVSLELVPASEFSSSNAEAYELTVTDNAITVRASTR
AGIFYGLTSLRQLLPPQIESPSPINSVNWVVPAVAIVDEPLYPYRGMHLDVSRHFFDVNFIKRYIDILAF
HKMNRFHWHLTDDQGWRIPIDAYPLLTEKSAWRDKTVIGHTYDRDVAYNTNRIGGFYSKEQIRDIVAYAA
ERQIMVIPEIDVPGHAAAILHAYPEFGCIEQVSQVQSNFGIFEQVLCPTEPTFEFLRAVFTEVAELFPGE
YLHVGGDEVKKVQWQQSPFVTELMQREGLKDYHEVQSYFICRVGEIVSSLDKKMLGWNEILDGGIAPNAT
IMSWQGVEGGIAAAELGHDAIMSPGNYVYFDHFQSRSVDEPLAIHGITPLSETYSYNPMPEQFAGTEKAK
HILGAQGQLWTEYVPTTAKAEYMILPRLSAVAEITWTPVNKQSWQSFSERLPSLFARFDEMGLNAARSVY
AITATAKTEGSGEDAKYRVNLASDTAHVIIRYTTDGTLPNAQSPIYSEPFLVEGDTFVRARSQDKISGNF
YLESQLRTVKHKAVGAKLTLLSEANTEWNKDPVKTLSDGITSIDQIFQLDDWATFFGDEVVAHITFAKAQ
TVSEVSIGFNPGKHRQMYPPTRLHILSSSDGETWQSLGEADPQHLATAKNRVSYTFAPTTTRHLRIEAEN
KTRVLSTESGKLKSVPLYLDEIIVK

>Salinibacter_ruber_DSM13855 [GenBank:ABC45483.1]
MLVFRLRFARSMRHILLSFLLLLFGGTLAAHAQSDATHPPADELSIRWGVETNRVDDGNRFRSSFTIANH
GDVALGTTHWTLYFNFSRQIDPASVTAPVRITRLNGDFYRLEPDADLPPIEPGDQLRVTVEAPGSVIKRI
DAPAGFYVVFKDAEGRARPPAVVSDVTVEPFTRPAQTSRGPGDTWPVPTPATRYADHRSLTARPPDAEGR
IVPTPDSIHRRPGAFALRADATIRYEAGLAAEARQLAAGLAAALGRRPRTTRTDSAAAITLRRAEAPRPA
VDTASAEAYRLTVDPETGITITGATDAGVFYGGQSLEAWLPVAAYRAPSSPVDVPAVQVLDAPRFDHRGL
HLDVARNMQSVAAVKRLLDIMAFYKLNTFHFHLTDDEGWRLAVEGLPELTRVGGRRGHTLDEQAHLMPSY
GSGPSPSPEASRGSGWYSRADYLDILRYAKARHITVMPEIDVPGHARAAIQAMEARTRRLRAAGDTAAAR
AYRLRDPADTSDYESVQGWDDNVMNVCRPSTYRFLSTVVDELRGLHEAAGAPLPAVHVGGDEVPEGAWAG
SPICDDYIARTEGVDGADDLFGHFLGRFQDTLATRGIAMAGWEEVGLEEADHRSATTTPNEALVDDDVQP
YVWSNIWGGGTEDRAYRLANAGYDVVMAQATNFYFDMAYSKHPREDGYYWAGFVDTKAPFAFVPFDLYKS
ADRTRMGHPIDPDTAFADQVRLADTARNNIRGLQGQLWGETLRKPDRMEYMAVPRLLSLAERAWAPRPGW
ATLDDSGALRARRAEAWTAFANRLGHRELPRLSIRHPDWSYRLPPPGATVEAGTLRANVALPGLAVRYTT
DGTRPTATSPRYTAPVPVPEGATVRLRTFDTLGRGGRTVTVPTSP

>Serratia_marcescens [GenBank: AAB03808.1]
MNAFKLSALARLTATMGFLGGMGSAMADQQLVDQLSQLKLNVKMLDNRAGENGVDCAALGADWASCNRVL
FTLSNDGQAIDGKDWVIYFHSPRQTLRVDNDQFKIAHLTGDLYKLEPTAKFSGFPAGKAVEIPVVAEYWQ
LFRNDFLPRWYATSGDAKPKMLANTDTENLDQFVAPFTGDQWKRTKDDKNILMTPASRFVSNADLQTLPA
GALRGKIVPTPMQVKVHAQDADLRKGVALDLSTLVKPAADVVSQRFALLGVPVQTNGYPIKTDIQPGKFK
GAMAVSGAYELKIGKKEAQVIGFDQAGVFYGLQSILSLVPSDGSGKIATLDASDAPRFPYRGIFLDVARN
FHKKDAVLRLLDQMAAYKLNKFHFHLSDDEGWRIEIPGLPELTEVGGQRCHDLSETTCLLPQYGQGPDVY
GGFFSRQDYIDIIKYAQARQIEVIPEIDMPAHARAAVVSMEARYKKLHAAGKEQEANEFRLVDPTDTSNT
TSVQFFNRQSYLNPCLDSSQRFVDKVIGEIAQMHKEAGQPIKTWHFGGDEAKNIRLGAGYTDKAKPEPGK
GIIDQSNEDKPWAKSQVCQTMIKEGKVADMEHLPSYFGQEVSKLVKAHGIDRMQAWQDGLKDAESSKAFA
TSRVGVNFWDTLYWGGFDSVNDWANKGYEVVVSNPDYVYMDFPYEVNPDERGYYWGTRFSDERKVFSFAP
DNMPQNAETSVDRDGNHFNAKSDKPWPGAYGLSAQLWSETQRTDPQMEYMIFPRALSVAERSWHRAGWEQ
DYRAGREYKGGETHFVDTQALEKDWLRFANILGQRELAKLDKGGVAYRLPVPGARVAAGKLEANIALPGL
GIEYSTDGGKQWQRYDAKAKPAVSGEVQVRSVSPDGKRYSRAEKV

>Shewanella_denitrificans_OS217 [GenBank: ABE53843.1]
MATLKRLIPLAITLSSFNAFANFSQTELNEFAEKTSWSWQVIDNYHNGDKSHLANIELVNQSRVDLPKGI
ADWVIYTNVIRPILTKKSQGLAFQFVQGDLYKITPTVNFKGLKAGDKLTIPFEAENWASSHSDFMPRSFI
TQHSLTPAIFRSTDTEDSSKYIKPLNRPEQYQRYNTPRDHWEKPTSAWRYDRYSPAQEYALTEDDAKRVI
IPTPNKVKYSSSSTLLTADWQISYQGSLKSEAHLLSETLDKKLKGSLKITPNNLPAQDKNLISLSIYNGD
ESWKPESYSLEIEKNRIEIVGADSAGVFYAIQSLLSLTPSGTQSQIELPQLSANDAPHFEWRGFMYDMSR
NFHGVEITKKLIDQMAHYKLNKLHLHLTEDESWRIEIGGLPELTDLGSQRCFDLSETECMLPTRGSGPFK
TSQTNGFYSKEEFIDILKYAKQRHIEVIPEVDMPGHARAAIKAMELRHNKLIKSGDKTGANAYLLSDPLD
KSVYSTAQFFNDNSINVCMDSTYNFVDKVAYEFQQMYREAGLKLTNIHIGGDEVGVGSWTASPICNALYQ
AIDSGVKGPADLKAYFTRRAAEVLAARGLNIAAWEDGIMFDRITPFPIEQFANNKVYVNAWDNIWEWGVS
DRAYRLANEGYHAILSMGTHLYFDHPQEPDPAERGLYWAARYTDVEKVFNFIPDNVYANADFTRAGEPID
NLEDLVGRALHQLNKPENIAGIQGQVWSETIRTPEQLGEMIFPRIIALAERGWHRNTVLASEQQEQARQW
AKFASVLALKEYPKLEEAGVSFYLPIPGAKRIDNQVHIISQLPGLTLEYSLDNGENWQVYNKPIRLPDAI
KVRSRSGKHTSRVGSFE

>Silicibacter_sp.TM1040 [GenBank: ABF65471.1]
MHFHLDSLWHAEEGAMEFALTNCGTTPVTNPRLVYATLTRCLRPSNCTGARLVRRQANFHEYASDEGFVL
APGETWRFTEHSLTRPALHSNEGPKSAGVLLEDDTLVLAFAGDLQASVVEGHATAVQNAALTCGILPEPK
RVAISNWAETAPVHLALQSDDAAVMQLVSRVSELTRRLHPLAPTPFVLTAKEDVALLCITPDQTLPADGY
RITWDEGKTTLHHGSGRGLFYGLVSLAQMLTHAHAEPQRYGVPLSGEIEDAPRHGWRGAHLDVSRQFYPL
DQVLRYVDIMAWHKMNRFHWHLTDDEGWRLEIKAYPQLTETAAHTGMDLPVLPQLGPDMTGQSGFYTQDE
ARQVVKHAAQFGIEVMPEIDVPGHCACVLGALPDLVDPEEPESYWSVQGFANNALNPAIEESYTFAETVL
AEVCEIFPFEVVHVGGDEVAEGAWMQSPKAQAMMRETGLKDTPQLQAYFLRHIQTYLAGLGRKLGGWEEV
AHGGGLDPEHSLLFAWTTIEKTAELAQEGYDVISTPGQAYYLDMALSDAWYAPGASWAGFTPLDKTYAFE
ADNGDPVLQGRLKGVQACVWSEHLTTMARRNHMIFPRLSAIAEAGWSAAENKAYDRFKSLAELMPRL

>Sinorhizobium_meliloti_1021 [GenBank: CAC49226.1]
MLPVLYRLESAWQPDGGPFGRFTFSLFNLSGGPLSAFRLVYTSLTRVIEGAACENAVFLRRNANFHEFAP
PEGLTLAHGEHWTFTVNGLHREAKHCTDGAKSAYLTLADGSHVPVAVSDLRLEGAVSELPPVRLPKGRLE
LPFALQPWPAEIDAAPGEAVPDVLYPAAESNADEVDAVSNVLALFHRLFSAGHAPFSLAPSPQGLPIVFK
KKAELEGEAYRLAFSDREIRLDYGAAAGRQYALTTLAQLIDGARNHGGDFRFPASGEIADRPRYGWRGCH
LDVSRQFYPTADIVRLIDILAWFKLNIFHWHLTDDEAWRLEIKAYPTLTTLGVMRGPDEPMLPQLGNGAE
PVGGFYSHADVKAIVAHAAALSIEVVPEIDIPGHSTAALVALPELSDGQEAPESYHSVQGYPNNALNPAI
PLTYEFLEKVFDEMVELFPSRYIHVGGDEVADGSWLASPLARKLMEQEGISGTFALQSYFLKKVKQMLTA
RGRKLVGWNEVAHGGGVGTEGTLLMAWENPKVGIELAREGYDVVMTPGQAYYLDMAQADAWQEPGASWAG
TAAPAHTYAYEAEGEFPEELKSRMKGVQACIWSEHFLSRGYFNRLVFPRLPAIAEAAWTPKDKKDWLRFA
AIAPLSPIL

>Solibacter_usitatus_Ellin6076 [GenBank: ABJ84065.1]
MFRWTLLITIACAPMAAATPDLMPYPAKVAPGAGFMAIDSGFRVALAGFSDARLSAAVRRTTDRVFRQTG
IVPASATRPALTIDCRSAGSPWPVLGEDESYQLDIKDDRALLSAATVTGALRGMATFVQLIAPGPEGFRV
PAIHIEDRPRFPWRGLMMDVARHWMPLEVVLRNLDAMAAVKLNVFHWHLSDDQGFRVESKLFPQLHKAGS
DGHFYTQAQIREVVEYARDRGIRVIPEFDVPGHTTSWLVGMPELASAPGPYQIQRRWGIFEPTLDPTREE
TYRVLDGFFGEMAALFPDRYFHIGGDEVEDAQWKQSAAIQEFCRLHHLANSRELHAYFNQRVQALVKKHG
KSMIGWDEVLAPGLAGDTVIQSWRGPESLADASRKGYRGILSSGYYLDHLQSAGTHYAVDPLAGTAGALD
ANGAARILGGEACMWAEYVSAETLDSRIWPRMAAIAERFWSPREINDTADMYARLEPVSRGLQWTGLRHR
TNYQPMLDRLAGTGPAEPLRILADACEALGITVRRDARKYTSLVDLNRFADAVRPESVSVHNLEQSARRL
APADLAALRGTLQSWAQNDALLAPDGNVFLRELTGLSRQLSQVGAIGLESLDYLETGKTAPDSWVAQKKQ
ALAAMDQPSAEVMLAAVRPVRLLVEAASKRNQGVLNHGVLNQGVINQGVFRR

>Solibacter_usitatus_Ellin6076 [GenBank: ABJ87491.1]
MEVMLRYALFCALLSSAHAAAPALMPLPATMRPAAGKLTIDSSFKATLSGAADAHLEAAIARFTAQLSRQ
TGIPMFANKGAAARLRVECASAGGEVPKLGDNEAYTLDVTADGATLKAPERAGVLHGLATFAQLVMLGDQ
GYEVPAVHIEDRPRFPWRGLMLDSARHFMPLAVVKRNLDAMAAVKLNVFHWHLSEDQGFRVESKRYPKLQ
EKGSDGLFYTQSEIRDIVSYARDRGIRVVPEFDIPGHTTAWMVGYPELGTVPGPYEIGRKWGVYENALDP
SREETYTFLDNFFEEITPLFADLYFHIGGDEVVARQWNASARVQAWAKEHNLKDAHAIQAYFNTRVQKLL
QKRGKVLIGWDEVLHPDLPKDIVVQSWRGQKSLAEAATKGYRGILSWGYYLDHLSPAKFHYGVDPMSSDA
DKLAPEQASRILGGEACMWAEYTTSETVDSRIWPRAAVIAERLWSPAATVDVESMYTRMEAVSRELEWTG
VQHRANYAPMLDRMTGGAPAEPLRILADAVEGLGLSPRARVAKYTSLTPMNRLADAARPESESVHALELA
AAKVAADPNGSTAEAAALRTAFTRWAANDARFQELAAGNPLLAELKPLSKDLAALGNAGLALLDGRPAPA
GFAAELTRMERPLAEVSLAATRPVKILLNAGRK

>Streptomyces_ambofaciens_ATCC23877 [GenBank: CAJ88231.1]
MDVVIPGPANRTAAATGEALGLAGPWRVATTDHRLTAVAGTVRALLAPHLGDRLLPPDTTGTTATTLELV
LDAASSAPHRAPVGISPRGTAEPGDESYRITVDEHGVRCRSTTPEGVFRAATTALQTLAAATGPVPRGEL
TDAPHYAWRGLMVDPARGFLTPAELRRVVDLAALYKLNVLHLHLTDNEGWRLPLPAAAATGGPDAAARQY
YIPDDYRALQAYAAERFVTVVPEIDLPGHCAALREAVPGLPAAPAPEGLKGRFPYVPPLDLADPDTRSLV
ASVLTEVCELTDGPFVHVGGDEAVGMTADSFALAVRELRALVRAAGKHPLAWQEASRAGMTANDIAQFWV
DVPMMDLPDTQEELDRRPELLAAGYTPELVRALKRFFAPTDDDLARILDGGGRVLLSPQSHLYLDRRYAP
DIVPPGQAEDAARLGFATYRPRGVRHTAAWDPAAYGIPEERIAGIAATVFGESIQGLDDLTTLLLPRLPS
VAHTAWTGRAPDWDAHRDRVARHGRLWEDRGLSYLASTEIPWA

>Streptomyces_avermitilis_MA-4680 [GenBank: BAC72846.1]
MTDVTDVMALIPAPRHVGACGEGFFELGPDTRLAAGAGTERTARWLRGTIGAATGFPLAPGDGGIRLSVH
PTVTRDLGEEGYRLAVTPDAVHLVGGGPAGLFWGAQTLRQLLGPGAHRRAPLPGGQWRLPLTHIQDSPRF
PWRGVMLDVSRHFMPKDGVLRHLDLMAAHKLNVFHFHLTDDQGWRIEIKRYPKLTEVGSWRARTKFGHRA
SQRWEEKPHGGFYTQDDIREIVAYAAERHITVVPEIDIPGHSQAAIAAYPELGNSDVIDTTSLTVWDDWG
VSKNVLAPTDNTLRFYEGVFEELLELFPADAAAFSAFVHIGGDECAKDQWKQSPAVQARIEELGLTGEDA
LQAWFVRHFGTWLAARGRRLIGWDEILEGGSRAAGTRAEATRAAGTRAPGGETADIGLPEGAAVSSWRGY
QGGITAARAGHDVVMCPEQQVYLDHRQDGGADEPVPIGYVRTLEDVYRFEPVPPQLTEDEARHVLGTQAN
LWTEVMEDHARVDYQAFPRLAAFAEVAWSALPAPAERDFADFERRMTAHYGRLDALGVAYRPPTGPLPWQ
RRPGVLGRPIEGPPPNA

>Streptomyces_avermitilis_MA-4680 [GenBank: BAC72980.1]
MRQHHRTPRLLGTLLLVAAAGFSVAGSAPAAAAKTASPLGQVVPAPASVDPGGSPYRITRDTRIRVDDSR
EVRQVGEYLAGILRPSTGYRLPVASQGGGGIRLRLGERSLGDEGYRLDSGRNGVTITAAAPAGLFHGVQT
LRQLLPAAVEKNSVQPGPWLVAGGTIKDTPRYGYRGAMLDVSRHFFDVGQVKRYIDELALYKVNKLHLHL
SDDQGWRIALDDWPRLTTYGGSTQVGGGRGGFYTKAQYTEIVRYAASRHLEVVPEIDMPGHTNAALASYA
ELNCDGTAPPLYTGTDVGFSSLCVGKPVTYDFVDDVIRELAALTPGRYLHIGGDEAHSTSHADYVAFMDK
VQPVVAKYGKTVIGWHQLTGATPAKGALAQYWGLDDTSAAEKAQVVKAAQNGTGLVLSPADRIYLDMKYT
ADTPLGQDWAGLVEVRRAYDWDPGTYLAGAPGASIRGVEAPLWTETIVTGADIDYMVFPRLPGVAELGWS
PASTHDWDTYKVRLAAQGPRWEARGIRYYRSPQVPWPGA

>Streptomyces_avermitilis_MA-4680 [GenBank: BAC71105.1]
MSGRRRRVPEGRTPVRRNRLLLGGGLIVAGTLGVTAVLWPSGGSEPAGARASTASSAAAATRTPSPSPTR
AYPLSKAPRTIPAVREHTAARGPGWRPAKGGRVVVGDAALADEGKLTAGELGLAYAGRTGARAGDVELAL
DKGTGGPESYTLTVRGGRVRIAAPAEAGVFYGTRTLKQAVHGGGTAPEGVVRDRPAKPRRGLMLDIARKH
FTAGWIEDRIRELGDLKYNELGLHFSDDQGFRIESASHPEIVSRQHLTKAEVRGIVDLAASRHIAVVPEI
DSPGHLGAVIAAHPDLQLRNASGVPARGAVDISKPAAATIVDDLLNEYADLFPGAYWHLGGDEYQALMVS
DPSASYPQLAAAARNKYGANATVADLTTGWLNGRADNMRAHHRTMRAWNDGFYRSAGTVRPAKDIQVAYW
TGKEIGARQPAEYLSAGRKLINYNDEYLYYVLGQPQTFVYPTGQRIYQQWTPRVVRGSTAVPARYDAQIL
GGVFAVWCDLAASQTQDQVAAGIRMPLRAMTQKLWDPRTPTLSWTEFRALARQLG

>Streptomyces_coelicolor_A3(2) [GenBank: CAB87223.1]
MRPHRRHHRTTPRITRLLGSLLLVAAVGAMTTGAAPVRKAAAEPTPLDRVIPAPASVEPGGAPYRITRGT
HIRVDDSREARRVGDYLADLLRPATGYRLPVTSHGHGGIRLRLAEGPYGDEGYRLDSGREGVTITARKAA
GLFHGVQTLRQLLPAAVEKDSAQPGPWLVAGGTIEDTPRYAWRSAMLDVSRHFFSVDEVKRYIDRVALYK
YNKLHLHISDDQGWRLAIDSWPRLATYGGSTEVGGGPGGHYTKADYEEIVRYAASRHLEVVPEIDMPGHT
NAALASYAELNCDGVAPPLYTGTKVGFSTLCVDKDVTYDFVDDVLGELAALTPGRYLHIGGDEAHSTPQA
DFVAFMKRVQPIVAKYGKTVVGWHQLAGAEPVEGALVQYWGLDRTSDAEKAQVAAAARNGTGLILSPADR
TYLDMKYTKDTPLGLSWAGYVEVRRSYDWDPAAYLPGAPAEAVRGVEAPLWTETLSDPDQLDFMAFPRLP
GVAELGWSPASTHDWDTYKVRLAGQAPHWEAMGIDYYRSPQVPWT

>Streptomyces_coelicolor_A3(2) [GenBank: CAB72189.1]
MTDLTDVTDATDVIPRPRHAVAQDACFDLGPDTRLVADEGAGHTERWLRATLGAATGLPLAPGEGGGGAV
RLSLDGELADEGYRLDIAPDGVRLTGGGPAGLFWGAQTLRQLLGPDAFRRAPLPGRRWRLPLGRIEDAPR
FGWRGLMLDVSRHFMPKDGVLRQLDLMAAHKLNVLHFHLTDDQGWRIEIKRHPKLTGTGSWRSRTKFGHR
ASPLWEDKPHGGYYTQEDIREIVAYAAARHITVLPEIDVPGHSQAAIAAYPELGNTDVIDTTALSVWDTW
GVSPNVLAPTENTLRFYEGVFEEVLELFPSEFVHIGGDECPKDQWRASATAQARMAELGLADEDELQSWF
IQHFDTWLAGRGRRLIGWDEILEGGLAKGAAVSSWRGYAGGIAAARAGHDVVMCPEQQVYLNFREDGGED
EPVPIAFVRTLEDVYRFEPVPAELTPEESGHVIGTQANLWTEVTENQERVDYQLFPRLAAFAEVAWSALP
APADRDYAAFERRMATHYRRLDALGVAYRPPAGPRPWQRRPGVLGRPMDGPPPNK

>Streptomyces_coelicolor4_A3(2) [GenBank: CAB59591.1]
MDLPRPELALVPRPRRLSARSGRFRLDRTTRLRVTPGAGPAAVLLRTLLAPATGLPLDSAADGAFVLALD
PALTGLGDEGYGLTVSPQGVLLRAARPAGLLRGVQTVRQLLPYEALSGQPVRGVPWELPAVEITDVPRHA
WRGSMLDVARHFQPVSYLQRYVDLLALHKLNVFHLHLTDDQGWRMPVAAHPRLTEVGGRRAESMVGPAGS
DRFDGVPHGGSYTRAELRGLVAYAAERGVSVLPETGVPGHVRAALAAYPELGTDPARRLDVWTHWGVCEN
VLGTGENVLDFFRTVLDEVMDVFPSPYVHIGGDEVPTTEWELSPAARARAAREGLAGPRALHPWFIARLA
EHLVRAGRRPVVWAESGVALPLDCTVMSWRDPAHARAAALRGHQVVHADHRATYFDYPRGAGPGEPPAQP
GVVVDLRAVHEVDLAPPTPQAASRVLGAQGQLWTEFVRTPEHIEYLTFPRLCALAERVWDGTSGWRDFTA
RLAGHRARLDALDVPHAAPPPGPPVSFPHTPHHPSTLPLGRESYRKDPA

>Streptomyces_olivaceoviridis [GenBank: CAC34802.1]
MTRHHRTTPRLTRLLGSLLLVAAAGAFSVGAAPAPKAAPTPLGQVVPAPAAAEPGGSPYRITGDTRIRAA
SGAARQVGEYLADILRPSTGYRLPVTDSGSGGIQLRLAKGSYGGEGYRLESGRSGVTITARGPAGLFHGV
QTLRQLLPPAVEKDSVQPGPWLVAGGTIEDTPRYGWRGAMLDVSRHFFTVDEVKRYIDQLALYKINKLHL
HLSDDQGWRIAIDSWPNLAAYGGSTEVGGTPGGFYTKDEYKEIVRYASSRFLEVVPEIDMPGHTNAALAS
YAELNCDGVAPPLYTGIRVGFSSLCVGKDITYDFVDDVVREIAELTPGRYFHIGGDEGHSTPHADYVAFM
DRVQPVVAKYGKTVIGWHQLTSANPAEGALAQYWGVDATGAAEKARVAAAAQNGTGLILSPADRVYLDMK
YDRNTQLGLSWAGYVEVQRSYDWDPGAYLPGAPESAIRGVEAPLWTETIENSAHIEHMAFPRLPGVAELG
WSPAATHDWDGYKVRLAAQGPRWDALGIGYYRSPQVPWPTG

>Streptomyces_plicatus [GenBank: AAC38798.3]
MTTGAAPDRKAPVRPTPLDRVIPAPASVDPGGAPYRITRGTHIRVDDSREARRVGDYLADLLRPATGYRL
PVTAHGHGGIRLRLAGGPYGDEGYRLDSGPAGVTITARKAAGLFHGVQTLRQLLPPAVEKDSAQPGPWLV
AGGTIEDTPRYAWRSAMLDVSRHFFGVDEVKRYIDRVARYKYNKLHLHLSDDQGWRIAIDSWPRLATYGG
STEVGGGPGGYYTKAEYKEIVRYAASRHLEVVPEIDMPGHTNAALASYAELNCDGVAPPLYTGTKVGFSS
LCVDKDVTYDFVDDVIGELAALTPGRYLHIGGDEAHSTPKADFVAFMKRVQPIVAKYGKTVVGWHQLAGA
EPVEGALVQYWGLDRTGDAEKAEVAEAARNGTGLILSPADRTYLDMKYTKDTPLGLSWAGYVEVQRSYDW
DPAGYLPGAPADAVRGVEAPLWTETLSDPDQLDYMAFPRLPGVAELGWSPASTHDWDTYKVRLAAQAPYW
EAAGIDFYRSPQVPWT

>Streptomyces_thermoviolaceus [GenBank: BAC76622.1]
MTDVIPAPRTARSAAAPDMFRFDADTTVWAAPGTDTTARWLRAVLGPALGLPLPPAAHEDAPGVLRLRLD
DTLAPEGYRLTVTGRDAEIRGGDAAGVFWGAQTLRQLLGPDAFRRAPVRPGAVRAVPAQIVEDVPRFRWR
GLLLDVARHFLPKDGVLRYLDLMAAHKLNVLHLHLTDDQGWRIEILRYPRLTEVASWRARSRFGHRASPL
WEEKPHGGYYTQDDIREIVAYAAERHITVVPEIDVPGHSQAAIAAHPELGNSDVVDTAALTVWDDWGISR
NVLAPTDTTLRFYEHVLEEVLDLFPAHAGRFSAFVHLGGDECPKEQWRASPAAQARIAELGLADENELQA
WFIGHFDTWLAARGRRLIGWDEILEGARTADGTGPDGGPRTATGLTPGAAVSSWRGYAGGIAAARAGHDV
VMCPEQHVYLTTGRTRAPTSRCRSGYVRTLEDVYRFEPVPDGLDADQARHVLGTQANLWTEVTEDAARLD
YQAFPRLAAFAEVAWSALPAPARRDFAGFERRMETHYRRLDALGVAYRPPAGPLPWQRRPGVPGRPVDGP
PPAR

>Streptomyces_thermoviolaceus [GenBank: BAA32403.1]
MRRHHRTTPRHSRTGRLARVLGALLLVAAAGAVTAGAAPGKASGTAAATPLDQVIPAPAAVRPGGSPYRI
TAATRIRVDGGEEARRVGAYLADILRPSTGYPLPLVTSGPAGIRLKLAEGPYGTEGYRLDSRPAGVTITA
AAPAGLFHGVQTLRQLLPPAVEKRTPQPGPWLVAGGTVEDRPRYAYRGAMLDVARHFLTVEQVKRYIDEI
ALYKFNTLRLHLSDDQGWRIAIDSWPRLATYGGSTQVGGGPGGYYTKDDYREIVRYAASRYLEVVPEIDT
PGHTNAALASYAELNCDGVAPPLYTGTSVGFSSLCVDKDITYTFLDDVIREVAALTPGRYLHIGGDEAHS
TSHEDYVTFMDRAQPIVATYGKTVIGWHQLTATTPAEGALVQYWGTDSTSDSEKEQVARAARNGTGVILS
PADRIYVDMKYTPDTPLGKSWAGYVEVQRSYDWDPGSYLPGVPASAVKGVEAALWTETLSTSDELDYMAF
PRLPGAAELGWSPAATHDWDTYKVRLAAQAPRWDALGIGYYRSPQVPWPSA

>Tannerella_forsythensis [GenBank: AAO33832.1]
MKKLFLSAVIGACCLTACDNKQPVTNQQSYNQGINIIPQPQSLEQGEGSFQLKKNTVFYAQDAGARTVAE
FIAGKLNLSTGFTLQVTDQETASNAIALLIDESVEHEEGYTLEVTKDKVTAKARTPQGLFYAMQSFLQLL
PAEVESSTTVDGMAWVAPCVNIQDAPRFGYRGVMLDPCRHFIPVENVKKHIDVLALFKINRLHWHLTEDQ
GWRIEIKKYPKLAEIGSKRIDGEGTEYGGFYTQEEIKEIVAYAAERFITVVPELEIPGHELAAIAAYPEL
SCKGDSITPRIIWGVEDIVMCPGKEETFRFLEDVIAEMIPLFPGTYFHIGGDECPKSSWKQCPLCQKRIR
EEGLKNEEELQSYVIRRIEKVLNGHGKRLIGWDEILEGGLAPSATVMSWRGEAGGIAAANMDHDVIMTPG
SGGMYIDHYQGDPKIEPVAIGGNAKLKETYSYNPTTDTLIKSARPLVKGVQCNLWSEYLYTTDILEYRAY
PRVLALSEIAWTQPEKKNYNDFLRRLDNACVRLDEHKVNYYIPQPEQPNGSCNFVAFTDKASLEFTTNRP
VKVVYTTDGNDPTPESAIYESPLEFTESATLKIRSVLPSGKMSPVRSISVEKQAWHLAKEVGCGQAGIVK
MQRVTDGMFLRYRIKFGECYRVDSIELIKSHPEVTKVVKSRRISCAELKHSMPPYAEGYVDIAKAGVYYF
SSDLQEVWVDGRRLISNTGETKRFSRRDCSVALAKGLHEFKVVFLGHIIGGWPSNWGNGSVKIRKADAEK
FEAIAENQLFHE

>Vibrio_fischeri_ES114 [GenBank: AAW88080.1]
MELYIMFKKTLLSTLILAGLAGCSSTSSEQSAVNQLAENLDINYTVITNQGADDGLACKELQAEWASCNK
VNMTLTNTGEAIDSKDWTIYFHSIRLILDVENDQFKITRVTGDLHKLEPTEKFDGFAAGEEVVIPLIAEY
WQLFETDFMPGAFVTAPGAEARNIISLDTEDTGEYVDEIIGVQLKRTLADNNVVATANTRFEKNADVVEE
NVAGHIIPTPLKTTLTNKTVDLAKGISITANGIDADQLAALNQRAELLGLETAGEYPVSVSVDKKQFKDG
VSGAYKLDVTEGKATVVAFDQAGAFYGVQSLLALVSLDNSEIPTLNVEDAPRFEYRGVMVDVARNFHSKE
AILATVDQMAAYKLNKLHLHLTDDEGWRLEIPGLPELTDIGGNRCFDETETSCLLPQLGSGADSDNFGSG
YFTTEDYLEILTYAKNRNIEVIPEIDMPAHSRAAVMSMEARYARLAAEGKMEEANQYRLMDPKDESNVTT
VQFYNKQSFINPCLDSSATFVDKVITEVAAMHKAAGVPLSTWHFGGDEAKNIKLHAGFQDINDEEKIAWK
GDLDLSKQDFPFAKSPQCQSLIASGEVADFEHLPSHFAEQVSKIVAKQGIPHFQAWQDGLKHSEDAGAFA
TESVRANFWDTLYWGGGASAYEWAEKGYDVVISNPDYVYMDFPYEVDAKERGYYWATRATDTRKMFGFAP
ENLPQNAETSVDRDGNGFESAGTVTPKKPFYGLSAQLWSETVRTDEQYEYMVFPRVIAAAERAWHEASWE
NEYKAGVKYSLQTNLVDKKAQLADWTKFANTMGQRELAKLERAGIDYRLPIPGAEIANGELSMNISFPGV
TLQYSVDGGKTWAEYDNANKPKVTGDVQIRSASFTGERVSRVTSVK

>Vibrio_fischeri_ES114 [GenBank: AAW84532.1]
MKKTLLTLSISSFLFSASSLASAPNTKLNLMPYPQSVELNSGQLEITSDFSIYIDGYKSERIQQLALRII
QRVEAQTGLPLLTPFASSKKEATLIIDVSKAAKNKIQDNDIDESYELTINKKQIILESDRPYGALRGAET
FLQLINTSKAGYFVPQVNIEDEPRFPWRGASFDSSRHFVTVDTIKRQIDGFASAKMNVFHWHLWDDQAIR
IQIESYPKLWEKTADGDFYTKEEIKDVVEYARLRGIRVIPEISLPGHASAVAHAYPELMSGEGEQSYDQQ
RAWGVFVPLMNPINPELYVFFDKVFSEVTELFPDEYIHIGGDEPNYQQWTDNKEIQAFIAENNIDGNRGL
QSYLNARIEKMLNKKGKKIMGWDEIWHKDLPTSIVIQSWRGHDSIGRAAKEGYTGLLSTGFYLDQPQPTS
YHYRNDPMPKGPQVDDQLHSGETFETYTWQKPRGKGGPRKGTLTIITDKNGDARAFTDYNGKSRAKVDIM
EYTKGESFRGHFDNFMSYTEFNLIFNNGNIKKESYQLVGNVRWPTTGEMTASSSIKNSVIPAPNGGYPVA
LNKDEEKLILGGEAAIWAENYDDLTVEGRIWPRTYAVAERLWSAEELTDEDSMYQRLQAMDSWATISVGL
QHQTNSYKQYLRIANGGDVSALMSFANYAEPAQYYARNWAKYNSTDPKGELYNQYERLNRFADAVPVESF
AVLEMIKLAKTAINDQSDLKALQKHYQTVLESAQKSEVMFKNNVSSLDTVLLAQKHVEVAKATLAVINEL
EKGQQPTSTQLDKLLSITTNASGMYDEMIVAIVRPTEELVRQLRK

>Vibrio_vulnificus_YJ016 [GenBank: BAC93706.1]
MLNALVSNSRFGWIDFLSFRVSKMLKQTLIAASVIASLAGCSTLQSDEQRVVNSLADNLDIQYQVMTNHG
ANEGLACGDMGAEWASCNRVNMTLVNQGDAVSAKDWAIYFHSIRLILDVENDQFKISRVTGDLHKLEPTD
KFDGFAAGEEVVLPLIGEYWTLFETDFMPGAFVTAPNAEPKMIASLNTEDVASFVAGLEGNNLKRTPDDN
NVFASAVSRFEKNEDLAKQDVSTTLLPTPLFVEAGKGTVDIAAGIALPKDAFDAAQFAAIQERAEVVGVN
VRGDVPVSITVVPADFTGELAKSGAYEMSIQGDGIAIKAFDQAGAFYAVQSIFGLIDSQNADSLPQLSIK
DAPRFDYRGVMVDVARNFHSKDAILATLDQMAAYKMNKLHLHLTDDEGWRLEIPGLPELTEVGANRCFDI
EEKSCLLPQLGSGSTSDNFGSGYFSKADYVEILKYAKARNIEVIPEIDMPAHARAAVVSMEARYDRLMAE
GKEAQANEFRLMDPQDTSNVTTVQFYDKQSFINPCMESSTRFVDKVISEVAAMHSEAGAPLTTWHFGGDE
AKNIKLGAGFQDVNAQDKVSWKGTIDLSKQDKPFAQSPQCQTLITDGTVSDFGHLPSHFAEQVSKIVAEK
GISNFQAWQDGLKYSEGENAFATENTRVNFWDVLYWGGTSSVYEWSKKGYDVIVSNPDYVYMDMPYEVDP
KERGYYWATRATDTRKMFGFAPENMPQNAETSLDRDGNGFTGKGEIEAKPFYGLSAQLWSETVRNDEQYE
YMVFPRVLAAAERAWHRADWENDYKVGVEYSQNSNLVDKAALNLDYNRFANVLGQRELAKLEKSGIDYRL
PVPGAKVEGGKLAMNVQFPGVTLQYSLDGKNWLTYADDARPTVEGEVFIRSVSATGEKASRVTSVK

>Vibrio_vulnificus_YJ016 [GenBank: BAC97167.1]
MNKATLALLISGVLMVPITMAMAPNTDLVLMPYPQNVELSEGKVTLDKAFSIYIKGYDSPRVAFNVKRTM
ERLYRQTGLPMLNWQAKSEQEATLVIDIQRAPSSAVQNIDSDESYQLKVANGKILLSSTEPYGTFHGLET
LLQLVSTDANGYFVPAVAISDAPRFKWRGVSYDTARHYIELPVILRQLDAMASAKMNVFHWHIWDDQGIR
IQLENYPRLWQATADGDFYSKDEIRQVVEYARNLGIRVIPEISLPGHASAVAHAYPELMSGLGEQSYPQQ
RGWGVFEPLMDPTNPELYTMLASVFDEVVELFPDEYFHIGGDEPNYQQWRDNPKIQAFIKQHQLDGERGL
QSYLNSRVEQMLNQRGKKITGWDEIWHKDLPKSVVIQSWQGHDSIGRAAKEGYQGILSTGYYLDQPQPTS
YHYRNDPMPKGITVDDQLHQGEKFVTYDWVKPRNKGGPRKGNLTIIEGADGKVRAFTDYNGKSREEVYVL
EYVPGVMFRGHFDNFMSYTEFNYQFAGDQLKEGSYQRIGNVRWPATGNLVASSEGEVTSIPQPNGGYPAQ
LTKEEEPLILGGEVTIWGENLDSMTIEQRLWPRSYAIAERLWSSESLTDEASMYRRMRALDSWSEISLGL
RHHADARMMLQRLANGADVAPLITLAKYTEPAQYYARHWEKWISTPNKGDLYNQYERLNRFADALVVESY
AVYDMEALVRGYQPNDNAQSPQSKQALEELSEHYQAVKGAARQSRGIFAANVASRESVAIADATIALAEL
GLELVEKAQQGQVLSAAERATYQAILDKNAVIFDETIVAIVRPTEQLLHKIAP

>Xanthomonas_campestris1 pv. campestris str. ATCC 33913 [GenBank: AAM42162.1]
MMSSRRLLSTRLPSRLLVCCVAVSALLGCGQREAGTAPAVASAGAPAAPAANTPLPLIPAPAQVTRGSGS
FHIGAGTVISIVGGDADARRSAEYLAELLKRTRGLSLEVRNETSASPGSIRLERSAQAPVAQKEGYSLDS
DAKGLRIQARDGAGLFYGTVSAWQLMTPDARKGDVEVPAVAIRDWPRFSWRGQHLDVARHFHDVATVKHV
LDTMAVHKLNVLHWHLTDDQGWRIEIKRYPKLTEVGAWRTPPGAGQHGTPERYGGFYTQEQISEVVAYAA
RLHITVLPELDMPGHAQAAVAAYPEEVGVPGVRTQVGVDWGVNPYLFNTSERSLTFITNVLDEVLTLFPS
TYIHIGGDEAVKDQWEASPAVRAQMRKLGVKDAHAMQGWFNEQLAQYLTQHGRRMIGWDEILEGGVPASA
AVMSWRGIEGAVTAAKQGHDVVLAPGDSLYLDNLQTTRSDEPNGRLTTLPLSKVYAFNPVPAALNAEQAR
HVLGAQGALWAEYIPSRWHVDHALFPRLAAVAEVTWSPMAARDWKNFLARMPAQLQRYQALGIDYSDGAF
AADIDLDGDVNAVLAGGPAKVSLGNQSGAGSLHYTVDGSDPTPDAPRYTAPFAIQLPTTVKATAFTDDGI
ALAAPRSRTFDRAALLSRDTQGLRHCVEQGALGLRLPLLPDLPGADTPVYNVDLFHACRLYPQARLDGVG
AIKVDAARLARNFGLAHEQSKVQKYPAKTPGGELEVRLGCEGELLARIPLPKGNALGEQFTLESALPART
GTHDLCLRFTAPITGPLYAIGAVHLIETTAQAPPRRHALIPPRRTLHVPVPPPSCSCTRPPRACPRLRHV
AGLGGAAHGRDAGQRLAGAAGAGAGTGQDLPQGRRLVAGAGAGRGADRPDRRQGRAGPVLPRQRRQDSVG
RPERLAVPDALHRGCCHARARACGAGVRWPGYVCRGHPQRQAVAQRRQHVPAVARGRQGAAQARRQRAGS
EAVFADQEDPAMARQAAVRAAGRLRFGLRRRARIAAQLHLRAQGAVQLRLGLGPAHGQRRHLERRACGSL
GCGARGWAAYRPAARGCRQCAVAGAAGVAGRPQRPGAGQP

>Xylella_fastidiosa_Temecula1 [GenBank: AAO29660.1]
MPPTPVHPTQALPLLRALLTLCIAALSTTSFDTTASHHKKSQHPLPPRTASGPPLPPLPLIPAPVQIQRG
HGQIHIGPHTLISIPPNDTDAQHSATYLATLLQHTRNLTLHIHTETTPTPDSIRLQRDPQSPVTQTEGYT
LQALPNQGMHITARDGAGLFYGAITAWQLLTADSNQGPTEIPTVTIHDWPRFKWRGQLLDVARHFHDVDT
VKHVIDAMAQHKLNVLHLHLTDDQGWRIEIKRYPKLTAIGAERIPPGAGRHGTPERYGGFYTQDQIRELV
AYATERQITILPEIDMPGHAQAAVAAYPDIIGVTGTTPPVSVDWGINPYLFDTSTPSLDFIRNVLDEVLT
LFPSQYIHIGGDEAVKDQWEASHTIHAQMRKLGVKDTHAMQGWFNTQLSQYLTTHDRRLIGWDEIIQSGL
PDNAAVMSWRGVEGAITAAQQGHDVVLAPAGWMYLDNLQTERNDEPNGRLATLPLSRVYALDPVPKELTP
DQAIHILGLQSALWSEYIPSRWHIDHALFPRLAAVAEVAWSPMTARNWDNFLKRLPPQLHRYRTLHIDYS
DGPFAPDIMLQHRSAYVLAGAPPHITLSNQTNTGQIHYTTNGNEPTLHSPRYTAPFPITLPTTVKATVFT
EDGRPLATTRSRTFDHNTLLSVDTQELRNCSDKGPLGLRVPLLPDMPDPNTPVYNVDLFHACWIVPQIRL
NNIQVIHIDAARLARNYGLAHDQSKVIQYPKHTAHGELEIRTDCNKKPLAVIPLPPGDTIGEPFTLDAPL
PPTIGVHDLCLRITAPIHGPLYAIGRVQLIHNTPASPPPPTH

>Yersinia_enterocolitica subsp. enterocolitica 8081 [GenBank: CAL13013.1]
MNKFRLNALAAITATFGLMGAAHADATNQQIVDQLSALTVNYKVLDNRAAENGVDCAKLGADWASCNKVL
ITLTNTGDEIKGQDWAIYFHSIRQILTVDNDQFKITHLTGDLHKIEPTAKFTGFPANQAVEIPITGEYWQ
LFATDFMPRWYATSGDAKPKVLKSTDTEDINEYLTQFTGDQWKRTKDDNNVLMTPESRFVKNEAVKTLTA
ANLRGQIIPTPMEVKVHQQDADLSQGVALDLSTLPKPAAEAAAQRFALLGLKLGATGFPIKTVIQPSAFK
GDLAVSGAYELKIGEKGAQVIGFDPTGVFYGLQSILSLVATDGSKKIATLDAKDAPRFEYRGVFLDVGRN
FKTKDAVLRLLDQMAAYKLNKFHFHLSDDEGWRIEIPGLPELTDVGSKRCHDLTENTCLLPQLGSGPDSN
NLGSGHFTRDDYIDILKYAKARQIEVIPEIDMPAHARAAVVSMEARYNNLMKQGKEKEANEFRLVDPTDD
SNTTSVQFYERKSYLNPCLDSSKRFVGKVIGEMAQMHKEAGMPLNTWHFGGDEAKNIRLGAGFQDKNGPI
EPGKGIIDKSIEDKPWAKSQVCQDMVKQGKIQDVEHLSSHFAIEVSKLVNAHGIEKMQAWQDGLKDAKSS
KDFATKRVGVNFWDTLYWGGADSINDWANKGYEVVASNPDYVYFDMPYEVNPNERGYYWATRFSDEAKVF
SFAPDNMPQNAETSVDRDGNHFSAKSDKPWPGVHGISGQSWNETVRTDEQMEYMIFPRVLPLAERAWHRA
SWEQDYKAGREYQGGVTHRVDTKALNSDWQRFANIMGQRELAKLDKAGVAYRLPVPGARVVGGELEANIS
LPGLIIEYSTDGGKQWQQYDAKAQPKVSGDVLIRSTSPDGKRSSRAEPVKV

>Yersinia_pseudotuberculosis_IP_32953 [GenBank: CAH20363.1]
MNKFKLNALAAITATFGLIGYANGSATNQQVVDQLSTLKVNYKLLDNRAADNGVDCAKLGADWASCNKVM
ITLTNTGDEIKGQDWAIYFHSIRMILAVDNDQFTVTHLTGDLHKIEPTAKFAGFPANQTIEIPITGEYWQ
LFATDFMPRWYATSGDAKPKVLASTDTEDINAYLTPFTGDQWKRTKDDNNVLMTPESRFVKNEAVKTLSA
ANLRGQIIPTPLDVKVYPQDADLSLGVALELSALPKPASDAIQQRFELLGLALSATGYPIKTVIQPTAFN
GDHAVSGAYELKIGEKGAEVIGFDQVGVFYGLQSILSLVPIEGSKTIATLDAKDAPRFDYRGVSLDVGRN
FKTKAAVLRLLDQMSAYKLNKFHFHLSDDEGWRIEIPGLPELTDVGSQRCHDLTETTCLLPQLGSGPESN
NLGSGYFTRADYIDILKYAKARQIDVIPEIDIPAHARAAVVSMEARYNNLMKQGKEKEANEFRLVDPTDD
SNTTSVQFYERKSYLNPCLDSSKHFVDKVIGEMAQMHKEAGMPLTTWHFGGDEAKNIRLGAGYQDKNGKI
EPGKGIIDMRVEDKPWAKSQVCQDMVKQGKVQDIAHLSSYFAIEVSKLVNAHGIEKMQAWQDGLRDAKDA
SAFATKRVGVNFWDTLYWGGADSVNDWANKGYEVIASNPDYVYFDMPYEVNPSERGYYWATRFSDEAKVF
SFAPDNMPQNAETSVDRDGNHFSAKSDKPWPGVQGISGQSWNETVRTDEQMEYMAFPRVLPLAERAWHRA
SWEQEYKAGREYKGGETQWVDTQALSTDWQRFANIMGQRELAKLDKAGVAYRLPVPGARVVAGQLEANIS
LPGLLIEYSTDGGKKWQQYDAKAQPTVSGEVMIRSTSPDGKRSSRAEPVNI

>Trichomonas_vaginalis_G3 [GenBank: XP_001329989.1]
MFSYLILSTSSHYGRPPEILNLKRKINCAEFDSETARCTKCEENYFINPYGVCEKQKASTEKSTVNYDTQ
EIFSNPVHHHHDCDHEHGKHSNDIPDSQLPIIPYPNSVKLYPGNFTIQASTRVYTNLQGDDKALFLNYIY
LEELPVSSTPFELEKNVIKLLLDDTLDMNDEAYNLLVTQDAITIKAKTTKGIFYGIQTILQLYQKYDDEG
EIPCCEIYDSPAFEYRGVMLDVSRHFVPLEFIYKQIDMLAHFKINTLHIHLTDTGGWRIEIKQYPLLTQK
AAYRNESDWNRWCNSGLDGHYNDTGTPGAYGGFYTQDQMRELVSYATKKFINIVPEIEMPGHSEEVMYAY
PEYSCAGQPYVNHDLCVGNPDTFTFLCNVLTEVMDIFPSPYIHIGGDEALKYGWKTCPKCLKVMQDNNFT
DFDQLQSYLIKKIEAFLDEHNRHLLGWDEILEGGLPPHAYVMSWTGEQGGIIAAQTGHHVVMSPSLYMYL
DHYQDEFFAQPDARLPPRTLENIYNYYPVPDVLTPEEAKLILGVQGNVWTEFITSPSHVEYMMYPRAMAV
SEIGWTQKNNKNYNLFMDRLHHEIQNLIAKGYFPHRTDNLYLNRQQSLVPKKHLALNKKVTYTAPYNPNY
PAAGDGALVDGQLGGWNFDDGTWQGFYYRNDIEFQFDLTIDLEEITNIHKVAVNFMRQSEQARIYWPQRF
VVSLSSDNVNWNTVLDETYDYVNTIYGLSLKKYTGDGVSAQYVRVQAKMFDDLQDQWLFVDEVVVE

>Trichomonas_vaginalis_G3 [GenBank: XP_001322715.1]
MRRARISLDIRDCIIPIIYGVIITLIIIKFVLSNPAIDPTSIIPHPYSVSFSAKIELFDLTSSSVVCYDN
TKPKLKTQAQFLVGYIFEQAGISVNLIGKISDDCSIIIDTGYQDSNEEAYNLTITDYKIYINGSTSRGSF
YGIQTLRKLIPTQKVYSVKFYQVEIIDRPRFSFRGLLLDVSRYFQTFDNVKRFIDIMALHNMNYFHFHIT
DDQGWRFQSKKYPNLTLIGSMRNSTMKDGIPRGGFYTQDELRKLVQYAADRQITIVPEIDLPGHSVSALA
AYPDLGCTGGPYHVAQKFGPQIDILCVGNPNTMTFIKDILTEVMEIFPSEYVHIGGDEVNKFHWRNCKKC
QSRIRKLNLWDDENSKEEYMQAYFTQELANFLASKGKKAIGWSEAAYVGKIGNLTVLSWLRHSAKGKSET
FGYPTILAPTKPFYLDYRQEFVDDSTYVIKGAPVNTLRDVYTYEPIEKFHKDEDIKNILGIEACVWGEMT
PNFERVMYQTLPRAAATAVAQWSEPVTKNYNSFVGSLNALTKIYDVNNWTYFKKFRQVEY

>Parabacteroides_merdae_ATCC_43184 [GenBank: ZP_02030507.1]
MLLPKQSRNYVTGLAAACSLLLIACSPEEVRQVNLIPKPEQMTMTGGTFTVDSLALFGGQSSRNIKTVID
EAWSGNPEGYQLDVTPGGIDLRAGSPDGLFYGMQTLRQLYAGGEVPCVSIRDNPRFGYRGLHLDVSRHFF
SKEEVMKLLDVMSFYKLNTLHMHLTDAGGWRIEIDKYPKLTSETAFRTESDWRKWWDGRDRKYLPEGTPG
AYGGYYTKEDIREIVKHAASKHINIIPEIEFPGHSEEVLMAYPELSCSGKPYQNGDFCIGNEQSFTFMED
VLAEVIDLFPSEYIHVGGDEAGKSAWKKCPKCQALMKEKGMKNVDELQSYMIHRAEEFLNSKDRKLIGWD
EILEGGLAPEATVMSWRGEDGGIKSARMGHDVVMTPGNYMYLDFYQADPKTQPYAIGGYTPIKKVYSYDP
VPADSLTAEECRHILGVQANTWTEYIQTPEHLEYMMFPRALAVAEIGWTPQELRTWEDFKPRMNAHISKL
QGMGIRTFTLSDELEVTMQVDTAGREIEVILDAEKYPAEIRYTTDGSVPVASSALYAGPITVQDSAHIKA
AIFRDGVLQGTPTEKKVDYHRAINKPIHYNSKLYEGYMAGGTNALLDGYRGGLTYLDGRWQGYLDDLDCV
IDMEEDTDIHKVSIRFMQLIGPGVFQPGQVELLTSEDGENFISRGIVPTTVPADDPDLLFQEYTFDGNWK
TRYIRLKAPRANPGFIFADEIVVW

>Parabacteroides_distasonis_ATCC_8503 [GenBank: YP_001302063.1]
MTLPKRSCMKVTGLALACSSLLFSCAPKEVPQVNLIPKPAHIEVTGGYFKVDSNLIFGNDQSGTIRYVVD
ESFNGGNPEGYALDVTEKGIELRAASKSGLFYGEQTLRQLYTSKGIPCVSIQDNPRFPYRGLHLDVSRHF
FPKEEVMKLLNVMSYYKLNTLHMHLTDAGGWRIQMDKYPKLTTDVAFRTESDWQKWWDGKDRKYLPEGTP
GAYGGYFTKEDIREIVDYATARHINIIPEIEFPGHSDEVFVAYPELSCAGKPYTTGDFCIGNEKSFTFME
DVLSEVIELFPSEYIHIGGDEAGKGAWKTCPKCQGLMRRNGMKDVDELQSYMIHRAEEFLISKGRKLIGW
DEILEGGLAPEATVMSWRGEEGGIKSARMGHNVVMTPGGYMYFDFYQADPKTQPYAIGGYTPIKRAYSYN
PVPMDSLTAEESKHILGVQANTWTEYIKDEKHLEYMMFPRALAVAEIGWTPQEDRSWEDFKPRMNANIPV
LQRMGIHTFTLSDEIETTMEVDTLRREIKVMLDAEKYPAEIRYTTDGSIPTASSRVYNGPIVVKDSADIK
AAIFRDGQLQGTPTEKKVDYHRGINKPIHYNSKLYSGYMAGGMNALLDGYRGGLTYLDGRWQGYLNDLDC
VVDMGEVTDIHKVSSRFMQLIGPGVYQPGEVELLTSEDGESYISQGVIPTTISNTDKDLSFQEYTFNGDW
KARYIRIKAKEANKGFIFTDEIVIW

>Bacteroides_ovatus_ATCC_8483 [GenBank: ZP_02063609.1]
MNIRKEYPKVCLFLWILGMCFHAHPILAQSVIPVPLKMEQGTGSFLLSEKTKLYTNLQGGEAELWENYLK
ALPVQLKEARMKDRKQMLFLLITPKTPQLPSPESYTLSVTSQRIEIRATSGAGLFYGMQTLLQLMQPAST
GSYSVPSVEIEDTPRFAYRGLMLDVSRHFSTKEFIKKQIDALAYYKINRLHLHLTDAAGWRLEIKKYPLL
TDFAAWRTDPTWKKWWNGGRKYLRYDEPGASGGYYTQDDIREILEYARQHYITVIPEIEMPSHSEEVLAA
YPQLSCSGEPYKNSDFCVGNEETFTFLENVLTEVMELFPSEYIHVGGDEAGKSAWKTCPKCQKRMKDEHL
ANVDELQSYLIHRIEKFLNNHGRRLLGWDEILQGGIAPNATVMSWRGEEGGIAAVTSGHHAIMTPGAYCY
LDSYQDAPYSQPEAIGGYLPLKKVYAYDPVPASLTAEQAKLVYGVQGNLWVEYIPTPEHVEYMIYPRMLA
LAEVAWSAPERKSWPDFHTRALSAVADLQKKGYHPFDLSKEIGSRPESLQPVSHLALGKKVTYNSSYSPH
YPAQGNTALTDGIRGDWTYGDGSWQGFISDNRLDVTIDMEKETPIHSITAAFMQVVGAEVFLPETVIISI
SDDGINFTELQKQHFEVSKETPIRFTDISWQGEAKGRYVRYQAQAGSEFGGWIFTDEIIVK

>Bacteroides_thetaiotaomicron_VPI-5482 [GenBank: NP_811372.1]
MVRKKGTLSIERLESIHFPDEWKNTGNLLVSDLKELANLSVMVNASNPSIHVKKVKMQEPEMYMLEITKQ
GIIIEAGDQTGMIHAFSTLLQLILGSEGKELPRFIIHDKPRFSYRGVMIDCSRHFWTIEQLKKYTKQLAF
FKLNTLHLHLTDNQGWRLYLDQYPDLAFKGTYYRTFEDLSGHYYRKSELQELINYAAMYGIEIIPEIDLP
GHCLALLAALPQLSCKGGKFEAYPEELDGQKRKRADENMLCIGNPETYRFVEKLVAELTDLFPSSFIHLG
GDEVSTHLWEQCPKCQKIYKQENMTSWHELQDYFTKRVSEIVRSKGKRMIGWDEINDRNAADISDVIMIW
QRDGREQQQKALKRGLSVIMSPKDPCYFDFGYSRNSTRRLYEWEPVGKECTNTQAHLVKGGQANLWTEFI
TTSDEVERMLYPRTCALAETLWNTKEKKEWEGFRQRISKFGAIMEKLNICYFKDEDWDNTGFVPQSEQRP
RLVCPARIDTNMKGIKYYMPEYAFDGDIQTFFATPYSLKKGDYFTLTLEKRQAVQEIRIVFDVSKEHPEH
VQLSVSEDGTIFKKVAADNKNGELSASFSTLAMIKALKMELTTPLMARLTIKEIILRYYE

>Algoriphagus sp. PR1 [GenBank: ZP_01721340.1]
MKINLAFYSLIVCWFAFSCSPKLKEDADIKLLPVPIELSWKGASSLDPSSVKEPLEKAKEEFTSGGKLEG
FSDSGLQLLINSELGLKNEGYELHIESDQIQISSGTESGLWYGLMTLTQIVQDSEDQNSFVPQVVVKDEP
KLAYRAVHLDVKHHLEKKEYYYELMDRLAELKINAIIIEIEDKLGYELQPVVASQDAYSIDEWKAISDYA
MARNIRISPLVQGLGHASFILKHEEYAALRDDPASDWAFNPLDDKTYDVQFDLYADALKAFPHADYLHVG
GDEVHTTGRGSGMSPLELQLTWLNRVSKYAEDNGLTPIFWDDMPLKNAGLYGSIYDSKLSKAQADSIWAA
NEYKLNEYVDMFPKNCVYMRWNYSLPESPGNNLAIQWFTKNGFNVMGATAGQTRWNLMPLENSNTQNIRD
FANISINNKADGLLLTLWDDDSPLFELYQRGIATFSEYTWSGYQRDAEELHSAYRQRMFGPELAAPSHEF
VPELEEAVAFWKNALLDGKDRNRLKGLEDPKNSALIDLPNLDSAGVWTEKYQERVSKAEENLKKVNEVLE
EIETSKKLARRNIYNLEVYEQVAKAVQFTNEALITLAKLDHPSGEERNIAEAELKGMPAKWKSIQENLEE
VYGKTRQLNKPDNYILDQDHHVHLANQAKDFSDWQFFVEKLFLEKIAK

>Flavobacteriales_bacterium_HTCC2170 [GenBank: ZP_01105749.1]
MRKTCALFVSLLFLISCKNSPEKLGDFEVLPLPQKFEINGVSSLNVKDLKLYHSKINSELPIENDLFGKM
KRADKESKAQLLFEVDNSLDIKDQGYLLKIDNDKIKITGKDSIGLFYGVKTLEQLLIDSKEQEVNLPVCT
IEDYPLLAYRAVHLDVKHHLEKEAYYYDLIDKLAGYKVNAIILEIEDKLKFTKQPKVSSMDAWSIEKWKK
LSDYAAQRHISISPLVQGLGHASFILKHDEYKALRDNTESDWAFNPLDPKTYEVQFDLYLDAMEATPHGK
YLHVGGDEVHTTGRDSGKSALELQLGWLAKVSTFAEKHGRIPIFWDDMPLRQADVYEPMFRPNMTKREVD
SIWSQNEHKLTSFLDKFPKNCIYMRWNYSSPEAYGNTKAMQWFADNGFQVMGATAGQTRWVLMPQSESNM
DNIKSFAVNSINSGLNGLLLTLWDDDSPHFELYTRGIIAFAEYTWSGEKRGKDKIKSAYRQREFSYTLKD
STMAFIDDLEDPVVFWKNALLKGNKRNYLKGMDNPIEEGVIDMPNRNKKGEWSIKYKERLANAELVMKGY
DSISNKISQMRSSALRNSYSLDVYNQVNKLAHYAPKALLTLKAYDKAQTPAEELEAVKKLGMLKVEFSLL
RGAFEAVYEKTRVLNKPDNYILDQDHHVHMANQSLNFDWQFIGEQLFLDKLDMALPNLIYLENAESTLK

>Pedobacter sp. BAL39 [GenBank: ZP_01886185.1]
MRSIKVKYRFALLRLMLVMLLLFGGFSYAQVMNPAGSGESFKIRGFHLDLRVQVMKMPALREFALQLSKN
GFNTLIMEWEASYPYEKHSVITGQYAYTREEVKSFIDYCKSLNIDVIPLQQSFGHVEYILRHYRYKEIRE
DQKDFSQVNPLKEAECKALFTDLFKDMIATHNSPYIHIGGDETYLLGHSEESKKKVAAVGKGRLYGDYIK
MLCEVVVSLGKRPVIWADIALNYPDALVGLPKETIFVDWNYGWALNRFGDHDQLTKGGFEVWGSPSIRSH
PDNYFLTEWRKHFENIRMFIPQAKDLGYQGMVMTSWSTSGLYSGIRESTSDFIDLQAIRRVYPISGFRML
ITAYFDQMKNTRDFDIDQFVDRYSRDTYGLDARQATLFWTALQRAPYEVNQGKVSQPGLSIASLLDSARQ
NSRELQSLKPLKNKEEFAHYLLMSDIRVFYLSCILIESEMNSASYTIDRAPELLKRLHTLDPGQLNSRFE
ALNRHLLFADEIQVENQLRNSRFELLKSKLSHPVK

>Clostridium_phytofermentans_ISDg [GenBank: YP_001560332.1]
MVINMNIILKGFTDEIKEGLNLLLQVHSFVNQDQREIEITVEKILEGNTSLIVSGKVGWHIQYKETVHFF
RALGILIENIENTSFETTETALFEGCSNMIDLSRNAVYTVDEMKRMLCYLALTGHNKCYLYMEDTYELPD
YPYFGYLRGRYSIAEMKEIDDFAYALGIEAIPCIQTLAHLKTTLKWNYALSMKDTADILLVGEEKTYQFI
EAMFVSLKQTFRSRTIHIGMDEAMDLGSGKYLRENGYRVQYDLMTEHLAKVNEIAIKHGIKPLIWDDMFY
RSLNKDHEYYDTTIPLTDEHIKKVPSNIGLVYWDYYHNNKEDYETLLTMRDRFPNDIIFAGGIWRWMGYV
PGYTKTFATTNAALDRCKHHKVKEIMSTCWGDDGAETPIETIIPGLILFGEHGYGQDTSMDAISSKCKFL
TGVSLFDFMKIEEIDIIPGCEAQNIKTRNPSKHILFQDLLLGAFDTYFDREGLEEHYAKVKEELYTISKT
AGKFEQLFVMYAKLATVLEKKVKLGIKIRKAYQLKDKDTLKTICEQILPVLKEDVENFKKEYTKVWFNES
KGHGFEVIDVRLGGLMSRIDTVKYRLEDYITGDILKVEELEETILPYELGGYPEGPYLAYNKYKDIVTQN
LLSHH

>Clostridium_perfringens_SM101 [GenBank: YP_698282.1]
MRVKLVGLNEEMLEAVKGLEELIDFQLYNEKGSKNENLEIINVSKLPEESENVIEVLRGKNNEIRYKKKH
HFFRALSLYLQFLKKGEESFSRSEKTYIDSVGVMIDASRNAIYRVSEVKRILGYMALMGHNRCMLYTEDT
YEIEGYPYFGYMRGRYSKEELREIDDYGYSLGIEVVPCIQTLAHLKQTLRWPYGEGMKDTQDVLLVGEEK
TYRFIEAMISSLRECFRSKNIHIGMDEAFDLGRGHYLTKHGHVSHQKLMVEHLNKVNEIAKKYDFKPMIW
DDMFLRCGAPDGGYYDLDIVITPEIANNIPEEVSLVYWDYYNSDEEKYKKLLDIRDDFNNNIIFAGGCWR
WSGFAPNYSKTFETTNAALNQCKAKGIKEVFATAWGDDGSETPIYSIIVGLILFGEHGYYNKVEKEWIDE
RCKSLTGLSMEDFTSLEELDLVPTVKTPNMEVCNPSKYIAYQDLLLGAFDKHLEGLDLEEHYINLSKKYE
EIGERSERFKLMFTMYSKLAAYLSVKSEIGLEIRKAYLEKDKDALRLIAYNFIPEIQEKLKSFHKSFRDL
WYKECKGQGFEVIDIRLGGVMARCDSAIYRIKAYLKGNIDKIEELEEERLYFSEHFGGDDCKLICCNEYE
KIATQNILSW

>Clostridium_perfringens_ATCC_13124 [GenBank: YP_695549.1]
MRVKLVGLNEEMLEAVNGLEELIDFQLYNEKGSNNENLEIINVSKLPEESENVIEVLRGKNNEIRYKKKH
HFFRAFSLYLQFLKKGEESFRKSEKSYIDSVGAMIDASRNAVYRVSEVKKILGYMALMGHNRCMLYTEDT
YEIEGYPYFGYMRGRYTKEELREIDDYGYSLGIEVVPCIQTLAHLKQTLRWPYGEGVKDTQDVLLVGEEK
TYKFIEAMISSLRECFRSKNIHIGMDEAFDLGRGHYLTKHGHVPHQELMVEHLNKVNEIAKKYDFKPMIW
DDMFLRCGAPDGGYYDLDIVITPEIANNIPEEVSLVYWDYYNSDEEKYKKLLDIRDDFNNNIIFAGGCWR
WSGFAPNYSKTFETTNAALNQCKAKGIKEVFATAWGDDGSETPIYSIIVGLILFGEHGYYNKVEKEWIDE
RCKSLTGLSMEDFTSLEELDLVPSVKIPNMEVCNPSKYIAYQDLLLGAFDKHLEGLDLEEHYINLSKKYE
EIGEKSERFKLMFTMYSKLAAYLSVKSEIGLEIRKAYLEKDKDALRLIAYNFIPEIQEKLKSFHKSFRDL
WYKECKGQGFEVMDIRLGGVMARCDSAMYRIKAYLKGNIDKIEELEEERLYFSEHFGGDDCKLICCNEYQ
KIATQNILSW

>Victivallis_vadensis_ATCC_BAA-548 [GenBank: ZP_01925505.1]
MSQVSKLVWRRDETPEELFDLLDTLGEEYPVVDGGRGLKLKFRRIEAEGTVSRVIRSTGEVLVEYNSVAA
AARGVGSALAKLEGEETTPFKMLGIMLDVSRNMVMKVDHLKLWFRRLSLSGYNLVMLYTEDTYRLPGEPF
FGYMRGAYSIDEIKELDAYAKKLGIELVGCIQTLGHLEQIIRWHGAYGKISDTAKVLMVDEPKTYELIDK
MIAFWSEALDSRRIHIGMDETHDLGRGKFIDYHGFEAPFELFNRHLGKVNEICKKHGVAPLIWSDMYFRL
SNPEQNYYDFTSPIPESVQKKIPKNVQLVYWDYYHEDAESYEKMIRRHRDIGFEPVMGSGIWTWTRMWYD
HEKTRSTVIPCIEACRKMKVQELFFTMWGDDGAYCNYDSALAGLVYSADLAFGVKPDDTKTTAARFAATC
GSSFQANITAGGIQATLTAGDKKYTVSPSMLIWDDPLMGIYFDECLRHDPEFDLKITDHYDEMLRKLLPH
QDDKAAGDFEHIINALDLLIQKTEMRSALIDAYANDDRIALRQIAVSVIPSVIAAAQEFDASFRTQWLDC
AKPFGLETIQIRNAGLIARLDETALRIREYLDGVVAEIDELEAQAEPCDIFNNPNWYHGVCSGTGIH

>Victivallis_vadensis_ATCC_BAA-548 [GenBank: ZP_01924715.1]
MSTRRKINRRVGIQPSRRNKQPAMKTFTLFWNSAESPAELHPMLEELGRFHPIAPAPPKAANLFFRRSGH
GLEVTKKGDAFHIAYSSLHLAARGIGLALAGLEECIIPSFRTVGALFDVSRNLVFTVPQFRKRLRQLALL
GYNMVMLYTEDTYELPGVPCMGYLRGSYSLEEMRELDEYAARFGIEMVACIQTLGHLGQFLKWPGAAGFR
DTDDVLLTDHVETYELIDRMFNFWSRAFRSRRIHIGMDEAHLLGRGRSLDFHGYENPFGIFKRHLARVGG
LAGKYGFHPMIWSDMYFRLGSASRDYYDSCAVIPDEVRETIPRNIELVYWDYYHTDPGIYDRMIDRHVKL
GFRPVMASGLWSWYRFWYDHRYSAERVKPCIESCRRNHLTELFFTMWGDDGAYCEFDSMLAGLAWASDLC
YGNDGDDRRTARLYRAVTGGDYETVLLAGRINYQLPGRDNGAGTISQLFWDDPLMQQGFRSFNALDGDWY
ECCRRELESARGALRERALPESGDGGDLRYARLLFDVVIAKLHYQNQLRTGYLAGDREKLAGLLREELPG
LLRLMARFQAAFRRQWLNKARPEGLEVIQIRNSGLTERLRESGRRVRAFLAGEVSAIPELELPCDTACRP
GERYHQIATGSGLI

>Oceanobacillus_iheyensis_HTE831 [GenBank: NP_694134.1]
MNLTITGDSAAIMKGLSELQASYAFSLDERAEITITCVQEEAVNGLAISYKQGKGTITYAQPNHFFRAFS
MLLQHLQQEDTPLETNEKMHFSTIGPMFDLSRNMTMKLTTLKDFIRKLAMMGHNSVMLYMEDTYEVSDEP
YFGYMRGRYSEAELRELDEYAALFGIELIPCIQTLAHLEEFLKWDAAYKYKDTRGALLLDSEDTYDLLDR
MIHSVTKPFRSKRIHIGMDEAEEVGRGRYLNIHGYQSRFEMMSKHLTNVLEITDKYDLEAMMWSDMFLKL
ASETGDQYDKSTNLPEYIIQQLPENVQFMYWQYNQTDYDHYDNMIGQLKRFGRTPAFAGGMWVWNTFAPN
YHLSLSASEQALQACKNNGIRDVFVTLWGDDGYENNVYTSLYGIQYYADHAYNEQVDEVEVKQRATFITG
IDVDALLLLNQLDQPPGVAEGNLQQTNPSKFLLWQDPLLGVFDKHIEGLDLDEYYEDLSTKIELKQKEAY
ENARIHYDVPKKLCNVLANKASLGVKLKRAYDKKQLSELTYLVDTKIVPLLDDVRELRAAHRKQWLTMNK
PFGWEVIDIRYGGLFNRLETAKDRIERFVEGELEEIEELEQERLSYSKRFEQSTGLGWGSYYYRMASPNV
FFHVLPIY

>Clostridium_phytofermentans_ISDg [GenBank: YP_001560659.1]
MIPFHVLADQAWQYELIEELKKSLPFTLSEDGLPVEVKHQGIGIQVTKKDNVRQITVGDKNQLARAWYLM
LRNESLNEYDIKEQCSFGDLGVMLDCSRNAVMKLPTLLEYIRQLAIFGYHSLQLYTEDTIRIEEEPYFGY
MRGAYTKEEIKKVDAYCAKFGIELVPCVQTLAHINQITRYERYQDIIDVNDIFLVGNEKTYQLIERIIST
ASECFTSRRINIGMDEAHMLGLGKYLDQNGYQNRFTIMVEHLKRVQEILHRYGFTAMMWSDMFFRLLANG
EYYSLKEEQLKSDLLQHVPKDIELVYWDYYSRDYHHYEQNLVTHFRISDRIGFAAGAWKWTGFAPENSFS
QVAGKEAMKACVEKGVNTFLVTCWGDNGAEASALSVLPTLFYYAELAYQYESLVDKEFTKEKDYSEYFKV
ATGISFAEFMLLDSPNEVFAETTYTHSNACKFLLYNDVLIGTFDSIVKSETRIAYEDKKNQLAAVAKAGT
RYSYLFQTLSSLCSLLEEKADLGVEIKNAYDKKDFDRLREIAESKIPEVLKRLDQFIRDFRYQWHKENKS
FGFEIQLIRLGGLKERLYYAKEQILLWTEGDIERIDELEEERLPFAYFEQEDGSRLNYNLWNVIVSPAVM
G

>Streptococcus_suis_05ZYH33 [genBank: YP_001199283.1]
MMMLQINHSLRQSEGVLEEICSSLGLDCQLELEVGGKESLRIEGSAGSYRIRAPKEHMIYRGLLVLASQL
AQGETDIQILERPAYRQLGFMEDCSRNAVLTVEASKILIRQLALIGYSHFQLYMEDTYQLRDEPYFGYFR
GAYTKEELQAIEEECHRYGMEFIPCIQTLAHLIAYLKWNISSIQAIRDVDNILLIGDERTYALIDKMFEA
LSHLKTRTINIGMDEAHLVGLGQYLNQHGYQKRSLIMCQHLERVLDIADKYGFHCSMWSDMFFQLLTASK
DYTGQLEIDSEIQAYLDRLKDRVTLIYWDYYQTSRESYGQKLASHQQLGDQIAFASGAWKWIGFTPDNDF
SMRIAPKAHAACQEYGVQEVTVTAWGDNGGECATFSILPSLHAWAELQYRGNLGCLAEHFYQLHQVSLDD
FLQLDLPNKTPSHPGPGHHGFNPSRYILYQDILCPLLQEHIDAEKDNAFYQELAPRLAEIGSRAKGYAYL
FDTQAKLCQVLATKAAISVGIRQAYQEGNRQVLAEKVDGLQQLRIDLESFYQALSYQWMVEKKVFGLDTV
DIRLGGLDARIRRAIQRLQAYLNNEVPKLDELEVPILPYDDFHQDKGFIATTANQWQIIATASTIYTT

>Streptococcus_pneumoniae_R6 [GenBank: NP_359540.1]
MVRFTGLSPKQTQAIEVLKGHISLPDVEVAVTQSDQASISIQGEEGHYQLTYRKPHQLYRALSLLVTVLA
EADKVEIEEQAAYEDLAYMVDCSRNAVLNVASAKQMIEVLALMGYSTFELYMEDTYQIEGQPYFGYFRGA
YSAEELQEIEAYAQQFDMTFVPCIQTLAHLSAFVKWGVKEVQELRDVEDILLIGEEKVYDLIDGMFATLS
KLKTRKVNIGMDEAHLVGLGRYLILNGVVDRSLLMCQHLERVLDIADKYGFHCQMWSDMFFKLMSADGQY
DRDVKIPEETRVYLDRLKDRVTLVYWDYYQDSEEKYNRNFRNHHKISHDLAFAGGAWKWIGFTPHNHFSR
LVAIEANKACRANQIKEVIVTGWGDNGGETAQFSILPSLQIWAELSYRNDLDGLSAHFKTNTGLTVEDFM
QIDLANLLPDLPGNLSGINPNRYVFYQDILCPILDQHMTPEQDKPHFAQAAETLANIKEKAGNYAYLFET
QAQLNAILSSKVDVGRRIRQAYQADDKESLQQIARQELPELRSQIEDFHALFSHQWLKENKVFGLDTVDI
RMGGLLQRIKRAESRIEVYLAGQLDRIDELEVEILPFTDFYADKDFAATTANQWHTIATASTIYTT

>Enterococcus_faecium_DO [GenBank: ZP_00604205.1]
MKLTDKQVANIAFIQQLEIPLTQKDEEQIDLIFTDTKANVRQIKITKNEQQRICLSYSHEDLLYRGLFIC
LPRFLAQGGEMPYIEETSIIETSYSLDASRNGVMNKETLKKFISYLVLMGYNTLYIYTEDTYEVEDLPYF
GYLRGAYTKEEVNEIVEFASGFGIEVVPSIQTLAHLTQFLKWYAQQELMDDQNTLLIGEEKVYAAIEKMI
IACKEMYQTERIHLGMDEAYQAGLGRYLSLYGYCDRTTLMIQHMDRVLSIVDKYKMKPMIWSDFIYKLLD
ETGKDRYYNPDFKLKALAAKGLPAGLTYVHWDYGSDEVSSYEKVIDNHLKFCDIDHYVLASGAHIWGRLA
PNHGKTEAIVSAAVKASKNKGVRSVMLTTWGDEGQETEHWHSLIGALKLADYVYSEEEWNDFEEIYDRLL
GTGSYQLMSELRYFDEVDTITNNNLQMASVSKLLLWQDPLVGIYDFHVAAHNKIATRTIGTYYHELAQKL
DMNKNWNPKQPILTTIRQRYILLAEILAQKAELGIYLQHCCLVEDLAGLMELANRCEALANRVNELASIH
EIIWYQTYKTYGWEVLEQRYAALAHRLKTVARRIKNHLQGQDALEELLEERLPFCQYQVPLEISGFNYRQ
SSVSGYN

>Lactobacillus_plantarum_WCFS1 [GenBank: NP_786838.1]
MITWQGLTTEQVQSVQAVCAAIMPTSDLSVECQHATTGIHIQRNGDQARLTYGSMAELMHGAALLCGRAR
KATQFDIRQQPRFEVLAAMLDVARNGVPTVAMIKQIIRRLASMGYNELWLYLEDLFEIPEAPYFGRGRGR
YQQTELHEIALYGDRFGVTIVPAVQTLAHLHNALKWDAHAAVKDTDDTLLVGAPATKDFLTNLLRAASAP
FTTNKIHVGMDEAYQLGRGRYLDQNGFTDQETLILQQLQLVVSLTQKLGLKAYMWSDLWFTFASSKHEMY
DPDVHFDPAFKASLPPVGQVYWDYYHEDEQTYRERFTQHFELSDDVAFAGGIWTWSALAPNQSKMLATID
AGLKAAKASGVQQVVATMWFDDGAEVPFSAAWYGLQAFATYQYYEDVTPAMIDTEYAMIQGENATFYRLL
DQFDNFTSKVNVDADNVSKLILYEDLMLQRYRSNLAVIDVEAHYLDLMTKLDQVHVHQENQLMVTFYKQL
ARTVLVKQRALKVVVALADSDVTKLRADSARAAVTSCQHALEQLLRDFRALWQQQRRGNGFEVIDVRLGG
QIARCETVTWRIDEWLAGRDDLAELREPLLPMDKRNNGLVGHGLYKEIVSACELSF

>Caldivirga_maquilingensis_IC-167 [GenBank: YP_001541474.1]
MPVTMGADEEILIVPQPKQLQFNGEWFRFDGFSNLPDNIASDFNIPKGSWVIKLSEEEGDHCSINVNDGL
IDARGNRYICYATIIQLTMQRRGFIPSVEVYEEFSFKIRGFHLDIARGGVPNVETFKSIIRWLFLLKYNY
FFIYLEDLYPWRSYPDIGTLRGRLSEEEWSTIVNYGESYGIEVVPSLELLGHMENILSLPKYSRFKELWW
VPRDGTLDASSEDARAFALRLLQDVLETSKSRLIHVGGDETWSLGRGRSLDKVGFVFKGPELYLMHYRAI
LNMVKKYGKVPVVWGDMLTGIYLPSEERSIWESVINDKLWDEVIIANWNYEPLSVEDFRNMIDKVGHYSN
QLACPGLSNWNRFYPDFERALTNVKNFLTAAKERGLSGFLITAWGDDGEECLFTYLTPLILASMEIAEGM
GDWEAKWIRLSGEDEGVLKARKLFGKGIVSYNIKNVIYLDRLSTMSNEAKEMIKDEWSKILDEISDVKLP
ESLELIRSMMELGLRVIKGEAKADDYWSIIDAYAKLWLSERKPEGLSNVLSRFGKSMLILKYNLRG

>Thermoanaerobacter_tengcongensis_MB4 [GenBank: AAM25109.1]
MDKVFIVPEPKRFVFNGNWFSFDGFNNLPEFFRKEFNIPQGSWVIKKIDREGTGVKIKEREVEIWGEEKV
SYATIIQIVMQTKKRLPEVEIEEEFHFPFRGYHLDIARGGVPNLDTFKKILRWLFLLKYNYFGIYFEDLF
PWQKYPQIGKLRGRLSREELEEIISYGENLGIEVFPSLELCGHMENILSLPEFTRFSEWHRPQEGTINVF
DEEAREFTYDLLREVVEFFPSEHIHIGGDETWALGRGKSLDKTNTFKGPELFELHHRNLINIVRDKGKTP
IVWGDMLTGMYLRPDEREKWKVVLESEIWDDVIIANWDYTNLSEKHFREKINLFGKRKEKQIVCPGFSNW
GRFYPSFDIAITNITNFLKPAKEEGVKGFLVTSWGDDGAEALYSFLDPLILANMEIAEGNGNWEEKWIAL
SGERHEVLEVRKLFGNDLFSMTIKHVFLGTPTFRYYSEILKDNVHRREKSTGDLWLDYYMGFIKNLKDTE
ALLKEYEKMLEKVYNVTLPEDLEMIRDMLRIGIKRLRGEVNFSDFVEFGNRYARLWLSERKKENLEVVIV
KIYGAAGRADLRIF

>Caldicellulosiruptor_saccharolyticus_DSM8903 [GenBank: ABP68112.1]
MFKIVPKPKKLDFTGRWFDFDGFENFPDFISREFSIPKGSWRIEIVERPGTGISIEDKKVNVWGNVNVAY
ATLVQLLIQRKDALPQVTVEEEFRFSFRGFHLDIARGGVPSVSTFKNILRWLFLLKINYFAIYFEDLFPW
EKHPKIGAGRGRLTKEELKEIIEYGKNLGIEVFPSLELTGHMENILSIPEYSKYSEWYLPREGCLDLSSE
EAKRFAYELLEEVLEFFPSKYVHIGGDETWALGRGKSLEKNWIFEGPKLYEEHHKNMIDMVEKYRKIPIM
WADMLTGMFLRPDERKVWENLLQSDIWQRTILANWDYAAMPKEHFINRIESLGKNYQSNQIVCPGFSNWN
RFYPDFEAAIENIKNFIDAAKEKGIQGFLVTSWGDDGQECLFSFLYPLLVATIEFAEGGGDWEKSYIVLS
GDSEKLVDVRKFFGMSKIANNIKGLLYGNKEVLKMGTSEEQGLKRCFEEALQKAIDANLPEDLAFIRQAI
RVAIKRLENTVTASDLIELGSYYCRLWRKERKKEGLDRIVERFWAAAGKVSLELEES

>Clostridium_phytofermentans_ISDg [GenBank: YP_001557733.1]
MYILPVPQQWEEKEGLFLLDYHCSVIVDATVTEHIYDYTKLLQKDLKKQLGYAPAITRGESSTGDILLVH
NTSLLEEEYHLNICTEGIHLVFGSEKGLLYGIQTLRQMVSQVGALLPCCEIKDYPAISNRGYYFDVTRGR
IPTMESLKALADKLSYYKMNQLQLYIEHSYLFKNQSEVWRDDTPLTAQDIMELDAYCRRLNIELVPSVST
FGHLYKVLNTKTYGVYCEAPELAKEEFSFNDRMHHHTLDVSNKGSIEFAKKQIEEFLPLFTSEHFNICAD
ETFDLGKGKSRELAENKGIHRLYLDFVKELCEFVIEKGKRPMFWGDVIAGFPETIRELPKDVICLNWGYA
AEQRENETKALFDAGAVQYVCPGVGGWNQFINLIESSYHNITRMCSYAHKYQALGVLNTDWGDFGHINHP
EFSTTGLIYGAAFSWNRNQLGFSDINRQISCIEYGDSSERFVDRIARVATTSVFNWWHIVMYKEYGNTNF
ATEETIARVSVANEVLQKLKRELYEGIVFMKPEKRDLIKAYLVAVTGIELFNNIAATIAHEKYGVNGEVK
KELAKELEYWFYDYKDIWRTVSRESELYRLQEVIIWYGDLLRDMGC

>Clostridium_perfringens str. 13 [GenBank: NP_561897.1]
MHLIPRPKSVINHEGEFFIERDTEIILSSELSFEDLNLAIMIQKEIERVLDFKLNINKLFMDKKYSNSII
LRECKFENEEEYKIEIKENKAIIEGSGAGLFYGCQSFRQLVREFGACIPNLTIEDSPYFKYRGFYHDVTR
GMVPTLDTLKSLVDKAAFYKINQLQLYIEHTFAFKGMSEVWMDKDPLTAEEILILDKYCKERHVELVPSL
STFGHLYEALRSKSFRELCELEIGDEEYSFVDRMAHHTLDVTNPKSLDFVESMLLEFIPLFSSDKFNICC
DETFDLGKGKSREKAEKLGVGKIYTEFLNKVYNIVKSFNKNVMFWGDIIVGYPELLSDIPEDLTCLTWNY
HPQANDVATKIIAEHNKVQYVCPGVGGWNMMMNLIEGSFSNIRRMVNHGIKYGAIGVLNTNWGDYGNINL
LANSIPSMIYGAGISWNPKEEEFNEIFKSISLMEFGDESMNVVSLMDKLSKNQVAGWGELVRWKEKFNER
EETKEEIKNIDTLKVFEGYKVASEVRREFIKLLKNTEDKEAIQSFVVSSKGWELIDKFFMVLLEREFNKK
SLLDIDKKDLAKDLELWFYDYTSIWRKYNKESELNRIREVIVYMCSYLRG

>Herpetosiphon_aurantiacus_ATCC_23779 [GenBank: YP_001543953.1]
MQLLPKPKNLQRAEGSYALPKIWQISLPSGLDQRVTASLAALGEYQMVEQAANLLLTLDSSIVHADGYRL
QIAADGVQIVAQTAAGLFYGLQTLRQIQQQSAEQLPYLLIDDAPDFVVRGFMLDISRDKVPTMATLYALI
DELASWKINQIQLYIEHTFAYQNHPTVWADASPLTAEEVRALDDFCLERFIELVPNQNCFGHMRRWLTKP
AYRDLAECPDGCDTGDPDWGYFEEPFTLAPEHPGSIELVRSMLDELLPNFRTRTLNVGCDETVELGLGAS
AAAVAERGKGRVYLEFLQKLYHEAHSRGYVMQFWSDIILHYPELVSELPRDAEVLIWGYESHHPFEEQAA
TIAKAGLPFYVCPGTSSWNTVAGRTTNALENIASAAKHGLNHGAKGFLMTDWGDNGHWQPLVTSYLGLAI
GAARAWNALAELDVVALLDTVVFADSNKVLGNLVYQLGDVYRAVPPLLHNTSSLFRILQANPAAIAELNL
DRKNLHNADEILLQLRNDLQTIKPQRADGELCQVELAWAIDLLRHAVQRGLWVLDQQPSETASKLQPEID
ALIERFQQVWLSRNRPGGLQDSLKHFASLRDSYGEVRYA

>Roseiflexus sp. RS-1 [GenBank: YP_001277921.1]
MDHLSLLPMPQSLTFLPGAYVASSARRILLQGTAPGALLFAARRLQSALRAHAGVEWELTATPEGPPGEI
GATLRVIADSASHPQGYVLTIKDGGIIIEASAPAGIFYGVCTLIQIVEQTGRTLPCLHISDYPDFAARGV
MIDISRDKVPTMETLFMLVDMLAGWKINQVQLYTEHTFAYRNHPDVWARASPMTGEEILTLDAYCKERHI
DLVPNQNSFGHMHRWLIHPRYAALAETHDAFQAPWGVMQGPFSLAPDDPGSLELVRSLYDELLPHFSSRL
FNVGCDETVDLGQGRSKDICAQRGVGRVYLDFLLKLYDAVKQHGRTMMFWGDIVNNHPELIGELPRDVIA
LEWGYEADHPFDRNCARYAEAGIPFYVCPGTSSWQSIAGRTDNALGNLHNAAEHGLKHGAIGYLITDWGD
MGHWQALPISFPGFAVGAAFAWAYAANRTINVPAAVSRHAFTDPTGAMGQVAYDLGNVYRAVGYEPPNSS
VLFWVLQAPDTDARNLPPLDFDRALDAIDAAIQPIATERMTRADAPLILQEFDNTVRLLRHACRLGQLLV
QPDGPGALPRRRLLNNDMREIIREYERLWLARNRLGGLSDSVARLERVRARYTSQEQHA

>Roseiflexus_castenholzii_DSM_13941 [GenBank: YP_001430667.1]
MESLSLLPMPQSLTMLPGRYVATSAQRILLQGTAPGDLWFTARRLQNALRAYAGVEWELTATPEGPPGEI
GATLRVAADSVIHPQGYALTIKDGGIIIEAPEPAGIFYGVCTLIQIIEQSGRSLPCLHINDHPDFAARGV
MIDISRDKVPTMETLLMLTDMLAGWKINQVQLYTEHTFAYRNHPDVWARASPLTGEEVLALDAYCKERFI
ELVPNQNSFGHMHRWLIHPRYAALAEIHGEFQAPWGVMRGPFSLAPEDPDSLKLVRSLYDELLPHFSSRL
FNVGCDETVDLGQGRSRDACAQRGVGRVYLDFLLKLYDAVKQHGRTMMFWGDIVNNHPELIDELPRDLIA
LEWGYEADHPFDRHCARYAAAGIPFYVCPGTSSWQSIAGRTDNTLGNLRNAAENGLKHGAIGYLITDWGD
MGHWQVLPISFLGFAVGAAFAWAYAANRDMNVPAAVSRHAFTDPTGAMGQVAYDLGNVYRAVGYEPPNSS
VLFWVLQAPDSDARDLPPLDFDRALDAINAAIQPIAVERMIRPDAPLILQEFDNTVRLLRHACRLGQLLT
QPDGAGALPRRRLLNDDMREIIREYERLWLARNRLGGLSDSVARLERVRARYNPQEQTP

>Symbiobacterium_thermophilum_IAM_14863 [GenBank: YP_074133.1]
MEKLWCATHCNTRGGPGARPAAGGAIMPTLPLLPQPRTVTWGDQTVTLPETLWVVVLGSHDLLLPTLQRF
QSAAARAGITVHLTASPVGLSGELHVTVDTQDPGITHLQGYRLTVSPDGITIGARAPAGAAYGLATLKQL
LSGGRRVPAVTIADWPDFRRRGVMLDISRGKVPTMESLYRFVDLLADLKINEFQLYTEHTFAYREHREVW
QAYSPMTGEEIMLLDRYCRERFIDLVPNQNSFGHMTPWLIHSRYKHMAEAPDGFELPWGGRRNEPFSLSP
AEPSVISFLAGLYDELLPHFTSQYFNVGCDETWDVGQGRSARAVAERGEHEVYLEQLLKIHRLVAERRRT
MQFWGDIIIKYPEAVARLPKDVIALEWGYEADHPFDEHCAVYAHAGVPFYVCPGTSTWMSLVGRTENALQ
NMRSAAESGLKHGAQGFLNTIWGDLGHQDYEPVAYLPVAFGAAVSWALEANREADVRPFLDRLVFEDGAG
QIGSVLYDLGNTYLAAGPRIHNGTALGRLFHSARTWREWKLLPEIDFAAQAEAVRRAAAGLDLADLRCAR
GPLVMRELRNAVRLLLFLCDLGQTLQGVLRGSLPSAEQREALGRELEAIACEHRDLWLQRNRPGGLEEMS
MPPFRAWREELKNLG

>Kineococcus_radiotolerans_SRS30216 [GenBank: YP_001363460.1]
MPVTPFPRPKSMSTTTGSGPAPGATVRVVLDPAVPAQGFRVQTSAEGITVTHADAAGLRYGLATLDQLRA
GVDFATTSYDISDHPDFPVRGFMLDVSRDRVPTRRTLARWVEVMELSRINAFELYTEHTYAFRGEQAVWQ
DASPLTAADLQWLDALCASKGIELVCNQNTLGHMERFLKHPQHAKRAENEDGFTMRGLHRPPSTVEPTPE
NAEFVQGLLEDVVPNFRTRRINIGADEPWELGTGKSAQRAEEVGLGTVYFEYVTSVMQPWLDRGYAVEFW
ADVFGDHPELMDKVPAGAIPVVWQYDSPQLLAEVLDADGGQVQEWRAQGLDVTALRDGFRDRAKLLLEAG
IPFWVAPGTSSWNSLLGRWENAVGNMVDAAEVGLENSAQGFLNTAWGDHGHWDPPSVAFGPALFGGAVSW
SLEDNRDVDVAAVLSDALLMDPTGITGDVLVRSGRVTAQLGAPLLNASPLVLVLREPDQLKPWAVPTPEA
LAAAHATLTSCLDDLRAAEPACADGDVVLRELAQALRLSDLAVRALQVRADDGSFEPVAAGRLLVELEAL
LEEQRTCWLLRSRPGGLSDSLAEFGLRHALLRSGS

>Thermosipho_melanesiensis_BI429 [GenBank: YP_001306464.1]
MSYNYFVFYKLYQKLNPESLTFSNFFKMLYNENEVIDMILIPRPKKFEIKDDVFEFKSGEYIFLSTKNLF
KSAEKVKRVLKDFGVELFISYYKGSKTSIYVEVERGKIKEKSGYKLIVSSDGVKVYGNNNLGVHYGLMTL
VQIIRNYGNTIPFMEIHDWPDIENRGVLIDISRDKVPKLETLYYIVDLLSELKYNQFQLYTEHTFAYREH
EKVWRDYSPFTSEDIIKLDKYCKERFIELVPNQASFGHMEKWLSHNEYSYLAETFEFNTSCGEHYSHPFT
LSPAVSDSIEFLDSLYRELLPHFSSKHFNVNADETFDLCQGKSKPLCEKHGKGKVYLSFVLKIYNLVKKY
GKKMMVWADILKNYPELFNDLPKDVVYLIWGYEKDHNFDAECELFRGFEFYVCPGTSSWNSFLGRLENAL
LNIKNATESGLKYGAKGILVTDWGDNGHWQHLPISFPGFFYTSAVSWGFDKNQDIDLKEALSLYFGEQVS
EILLEVGNAYKLLEFEVPNSSIFALVFIKPEFINKKFISKLKIEALVKTKDYLEERLSKINILNDNLIKY
ELKNAIEFSILAIEILLSARKSKLDSLEGISPVAREEFSIRLEKLINEFEKIWLKRNKMGGLSYSIEKLR
KIQNIFKELKK

>Thermotoga_lettingae_TMO [GenBank: YP_001471466.1]
MIPVPKRFSLIKETFEFPEKGKIFASSHIFNLANLLKETLLKDGKHYSITTYNTEKANIKLLIDPNVIVN
SQGYRIKILGSKISLIASSQQGLFYAIQSMRQLIRQYNYRLPSMIIEDEPDFANRGFMLDISRDRIPAID
TLKWLIDILAELKYNQFQLYTEHTFAYENHEQIWKEYSPLTAEEILELDKYCKERFIELVPNQNSFGHLS
KWLKYDRYKHLAECPDGFITPWGEKYGPFSLSPAVPESIEFMENLFDELLPNFTSKKINIGGDETFDLGL
GRSKQLCEELGKGKVYLNFLLSIYNIVRKHGKTMMFWGDIIKNYPELVDHLPDDVVSLIWGYEKDHPFQD
ECRLFAEKGVTFYVCPGTSTWNSFTGRINNAIENIQNAITNGKRYNAAGFLLTDWGDNGHHQHLPFSIIG
ISYAASLGWNISGKPSANDLLKDIDLHILKTDKPVSQYIYSLGNLYKYSSIEVPNASPYFLSLLFPERVS
KSKQIFLVKEKEIEKAINDAQEIIEQLSTIKSNHQEKLIDQIINDAKLAILGMKMLLFIKKYSDISNIPD
EEWRLFTKEFKETVKEFEKIWNIVNRQGGLKQSVEKLTRIIRARK

>Thermotoga_lettingae_TMO [GenBank: YP_001471163.1]
MLPRLKRITILNDIFEIPVEGKIFTLPESFKLAVSLKNELARYGKRFSLTGFNDKSTTIRIILNSNLVSH
SQGYKIKITPAGIVLMAKTTQGIFYSLQSLIQMMREYECRIPTMIIEDEPDFENRGFMLDISRDRIPNMD
TLKKIINTLSELKYNQFQLYTEHTFAYNNHELVWKDYTPLTSEEVQELNDYCRERFIELVPNQNSFGHLG
KWLKHNQYRYLAECPDGFITPWGEKYGPFSLSPAVPETLNFLSELFDELLPNFTSTKVNIGADETYDLGL
GKSKELCEKYGKGRVYLDFLLKIYQILNKRGKTMMFWGDIIKKYPELVEQLPDDVIALLWGYEADHPYSE
ECKLFATKGVTFYVCPGTSTWDSFTGRSDNALANIKNALANGQKYNSIGFLLTDWGDNGHHQHLPFSMIS
LGYAAPLGWNLSENLTNDELLKEVNTHVFKTKFPIAESVYNLGTIYNHIKLKLHNASPYFISLVFPHRIS
KYLSEIDDEDVKNTEDAIQIANTIIHNLSEFMIKVESESEKLTILQIMNNAEMLVLGMELLILIKQNENI
SLIPEERKTHLKQKLEQITEQYRTLWSTLNREGGLNYSVEKLSQISKYL

>Fervidobacterium_nodosum_Rt17-B1 [GenBank: YP_001410009.1]
MRKVNGYDFEIYLIPFPKKLEVKDGTFLLSSNRWVFSESVDIGTSLVNFLEKEGISYRFDRYKSPNLYYG
DIFIGVNPYVVPHKEGYKLFMDDYITILGHDERGLFYGVQTLKQLIRQFGKKIPKLFIEDYPDFPNRGIM
IDISRDRMPKLDTLKYIIDKLSELKINQVQLYMEHTFAYKEHEEVWKDYSPLTHEEIIELDKYCKERYIE
LVPNQNTFGHMSKWLIHDKYKHLAEAPEGYETPWGGRYEYPFSLSPAVPESEKFVEEILDELLPLFSSEQ
ANVGCDETFDLGVGKSKELCERYGKGKVYFDFLMKIYKIAKKHKESVMFWGDIIENHPEFIRYLPKDMIP
MVWGYEADHPYEEKCGLYADSGLSFYVCPGTSTWNTFVGRADNAVVNIKNAIFNGKKYGAIGVLTTDWGD
NGHVQHLPFSWIGFSYSAEMSWNVSEVNIDKFLKALDINIFEVNPDEYPIAELIYKLGIVHNKLFYTPNG
TPFFYAFLYPERNGNYKLELEKIKEVENDVLSLRKEIQKFRSDEDSKLSFVVDQILNNIDFALLGLKVMK
FLSIYKDIQAVPENEWMEFEDEFNKVIESYRRIWLVQNRPGGLEQSIYKLSRILRVRRGDLRGLIF
