# Supplementary material for: Phylogenetic analyses suggest multiple changes of substrate specificity within the Glycosyl hydrolase 20 family
Source: BMC Evol Biol. 2008 Jul 22;8:214. doi: 10.1186/1471-2148-8-214 (PMC2492878; doi:10.1186/1471-2148-8-214)
Supplement: Additional file 3 — Divergent Eukaryotic GH20 protein sequences. Divergent eukaryotic protein sequences of GH20 collected and used in this work. [file 1471-2148-8-214-S3.txt]

>Nasonia vitripennis [GenBank: XP_001606531.1]
MTRLKGRTSMTIILMIVFALLIIVYHIVSSEVEDVSSTKLRPHAKLDDEDFTDNPNDALRRQKLEAQMMG
NLRSNNRFGDFDKDVDRSSYEINSLYKGHKIVHLDLKGAPPVINYYKYLFPLIKKLGATGVLIEYEDMFP
FKDDLGGISAENCYSKSEIMAIQEIAKENNLIIIPLIQTFGHLEFVLKLKKYIDYREVVRYPQVVCPTYN
KTIHLIYNMIDQVVAMHPHIKYLHIGADEVYQLGECNRCLEVMSRYQWTKRQLFLNHVHVVASYIKKKYP
HLTVLMWDDEFREIDPQEIIDKGLNKLVEPVVWKYTTDPVSALTDQLWENYAIVWKSVWVATAFKGATAP
DRYYTDISYHMENHQRWLEIIARQSKHLHFRGVMLTGWQRYDHFSVLCELLPSALPSLAINLMVLQSSDY
TTFPVEVPRKIMEILSCDGIITLSLPEPQYGWTKCNYFGASVYSATLRLHSLCQEIARMEQDSTFKGWLK
PYNIKYAFSNPSHVERAVAELDRYKMEIIYIEKEMKSAMEGIYTNYTVQEWLETYLYPLNDKVMALWDAK
EKILERDSWPRRPLTKPPDL

>Apis mellifera [GenBank: XP_397113.1]
MTRLRGRASLMIIIMISFTLLIIIYHILGNEVKDITSNKLSPRLKIEEVYPLSDLTENPLSIARKQQIEA
HIMGKLKSGGGNIFGDFNYGKSRIEVPLFKGHKIVHLDLKGAPPKASYYKYLLRLLKKLGATGILIEYED
MFPFEGIIQNISAGNCYTKRDITNIQKIANENQLIVIPLIQTFGHMEFVLKLDKYKDYREVSRYPQVLCP
TYNKTLPLIYEMIDQIIEAHPDIKHLHIGADEVYQIGECSRCSDVIIKKQWGKKQLFLDHVSKVAKYIKN
KYPELTILMWDDEFREISSEEIIDRGLHLMVEPVVWKYTTDPGVSLTDQLWESYASVWKNIWIATAFKGA
TAPDRYYTDIAYHIENHQRWLEIINRYSTQIRFKGAILTGWQRYDHFSVLCELLPSAIPSLAVNLAILQA
PDLCRFPVEVPTPVLQALQCEGIISLNIPEPQYGWTKCNYHGVSIYAATLRLFSLTQEVNKMEQDNTFKG
WLKSYNLKYAFSNPSHVERAIADLDKYKMEIMYIEKEIRSSMENIYDNYTIQEWIETYIDPLNEKLTQLW
EAKEKILEKNIWPRRPLTKSDL

>Tribolium castaneum [GenBank: XP_967097.1]
MKKLHWFNVSSIGKPLKLFVTFALILTVLFITYFTYLKPKPSPTKVPFQHRIFDEYKHMSHQETPFKGAK
IVHLDLKGAPPKISYYKTLFSLLSKFGATGVLIEYEDMFPYNSPLLKNVSALNAYTVEDIHYINKLALEN
KLEVIPLLQTFGHLEFLLKLEEFSELREVPEYPQVICPTHEKTLSVLMEMIDQVLQMHPHSKIIHIGADE
VYYLGFCDRCANIMNKFNLSKNMLFLEHINAITTRIRKKHPHLRILMWDDEFRSFSVKELKSGFLDKGVQ
PVVWKYSKDVYEELGPSLWEMYSEVFPKVWIASAFKGATGSNQYVSDVTHYVQNHRSWLSLMSEYSHRIT
FEGIIITGWQRYDHFAVLCELLPVSLPSLAMSLRVIRGYQDSPLSPPTEVAKLLGCEQPYALIGPVFGSP
KCSYTGGDILEGALKLQQLKQEYETILEDSRVKGWMSDYNKNHQFSNPQHVQSVTAPLNRIKGELMQLDG
EMTAAMYEVYDNYTVSEWRETYIKPFEREVRAMVDARDKILAKNYWPRRPLLQDGDEL

>Caenorhabditis elegans_3 [GenBank: CAI06053.2]
MLRGFFGRRSRSAWVRLIYLCIVTIIFLFATSQFKSTTTHARFVPEPSDPRLHPNSPLQAPKAQEPAAAE
TTKKPSRQPHHTTAKPRTENVEINGEKYPKLSPDGNLIPQRRIVHLDLKGAPYKPEFFTELFAFFNRIQA
TGILLEWEDMFPFKGRLRGAINKNAYSMETVEHILQEAQKHHLQIIPLVQTMGHLEWILKLEEFAHLRED
TRFPQVICFSDENAWELIKEMIEEVANVHKKYGMSYFHIGADEAFQIGICNASITQIKKEFTRERLMLWH
IARTARFVKEKYPETQVLAWHDMLASAMESDIEDYKLTELLQPVLWNYAEDLDIYLPRSTWMILRNFRNV
WGSSAWKGADGPARYSTNANHYLKNHESWIKQFTMVYKDFEVVEGLIMAGWSRYDHFAVLAETIPVALPT
LAMSMETMIEGRPLAGNYPVTSELLQCTPPLDLGFTATGCKFPGNRIYELINEMYQKQMQLRTYRLDDYE
LNGWLSRVADDYSVSSHWYIDKIENMIEMHATPLEQLADDLRFEMERIFFKDTVDEFIFTYLGEDLEWFN
RKRETIRKVSTSQTFPKRPFIESAKSEKTCT

>Caenorhabditis briggsae [GenBank: XP_001665897.1]
MLRGFFGRRSRSAWVRLTYLCVITIIFLFASSQFKSTATHARFVPEVRQPAQPVHAIAVAADPRLRPNPE
SLNPNQDGIDQPDPARVDSPDVPQHQNAQWVTRKFLQQQRTSKKPFENVVINGEKYPKLTPDGKFIPQRR
IIHLDLKGAAYKPDYFEELFAFFNRLQATGILLEWEDMFPFKGRLSSAVNKNAYSMETVERILKAAQKHH
LQIIPLVQTMGHLEWILKLEQFAHLREDSRFPQVICFSDDDAWDLIKEMIEDVAEVHKKFGMPYFHIGAD
EAFQIGICNASVARIQKEFSRERLMLWHIARTARFVKEKYPETQVLAWHDMMASAMESDIEDYKLTELVQ
PVLWNYAEDLDIYLPRSTWMLLRNFGSVWGSSAWKGADGPARYSTNANHYVKNHESWIKQLTMVYKDFNV
IEGLIMTGWSRYDHFAVLAETIPVALPTLAISMETMLEGRPLLGNHPITFELLQCSPPLDLGYVASGCRF
PGSRIYELINDMYQKQMQLRTYRQDDYEVNGWLSRVADEYTVSSHWYIDKIEQMIEMHAVPLERIAEDLR
FEMDKIFYKDTIDEFLFTYLGEDLEWLNKKRETIKKVSNAKAFPKRPFVESAKSIGTQCS

>Brugia malayi [GenBank: EDP29075.1]
MSIISRSRWLRCRIWRFFTLRTFLIFIFCCIILEITLGLPSYKQEDDVHTEYPRDFDSKEVIHSSFQTVK
DLQKLKWNETSVQELAEKKDDRKSKLETVAPFKQSLTSLHSVRIQKQDEAQNSTKASYDESFYANRIIHF
DLKGAAPKISYLKEVLRLIKANGATGILLEWEDTFPFSGILAENRNSDAYTVEEVRDFLETAKSLKLDVI
PLVPTFGHLEWILKVEKFRQYRQNDMFPQVICLADDDGVSVILDAIRQVVQFHQPFGITYFHIGADEAFQ
FGECLKDRRWLKENKNKGKDNLAAMHLAKIANYIKTLIPNVRVLAWYDMIKLFESSLIEFYHLDQLLEVV
VWDYSETLQQQNEFTWNSLAAKFPIVWGSSAYKGANGPLSAFLDLKHYFRNNKSWITHRKTYGTLFRTFR
GLIITGWQRYDHFAVLCELLPVALPSVVLNLLVAKAGDKLSTQSIIKSVTAALNCTSRISLEYMHSFDSC
DFPGVELFSVIHSLRNHIKVIKSEVFESHQVKGWLNRFNVHHGYTQLWYLLQMKSIIEMHISDMLNLTKM
IQSLMQPIFRKNTIDEWLYEYTDPIIEQLRELLQHISELKMRRTFTVRNFDIKRKEMQAS

>Caenorhabditis briggsae [GenBank: XP_001674212.1]
MCSIRKRHIWKSRIFVKVEANNNTVLPFIKCKKMFPIRCIRRRSMDFILKGVILTTICLFIVHMTSSYPK
GGISQRTLDSMQNQQQTPVPVKKRENFEESIDSNVEQQSKKDNPFVAQPTVKSLQPAAKMDRPSREEEFY
KNVIIHFDLKGAPPKVDYFLEMLRLIAKGGATGILLEWEDMFPWTGKLEQFKNTDAYSDDDVDSILNEAK
NLKLDVIPLVQTFGHLEWILKYEEMRKFRENDAYPQVLCLGNEEGVEYVKEMIRQVVKKHSKYGIPFFHI
GADEAFEFGVCQESLDWIKKNGKTGGKQLLALAHLKAIAEFAKQEINADAQILAWHDMLKDFDPRLIKNL
ELGQIVQPVVWDYSENIITLNDYIFSTLADNFPTMWASSAYKGANYPSASASEVRHYETNNRNWIKTKQA
QERKFKNGLQGIIITGWQRYDHLAGLCETLPIGTASMMLQMQIALNAPSTDMETTRRQAGKLLGCQGFNV
DGVTIVSNQCNYKGFQTYVIYQSEVPNLFSRINGELGKNHHLMGWANRYNKKYNISQNWYHKEMLPFVQS
LVQQYERVENDLRASMKDLFFDNTIDEFIYENLGEMSEKLHGYVDEIQRLDKLRAWPKRHFPIRK

>Caenorhabditis elegans_2 [GenBank: AAA96105.3]
MFPMRCIRRRSIDFVLKGVILTTICLFLFHMTSSYPKGGISQRALDSMQKEPQTPVLVQKRENFEESIDV
AVEQESKKENPFVNQQASTENAKPITQEVKIERPSRDNEFYKNVVIHFDLKGAPPKVDYFLDLLRLIAKG
GATGILLEWEDMFPWTGKLEQFKNTDAYSESDVDMILSEATKLKLDVIPLVQTFGHLEWILKYEEMRKYR
ENDAYPQVLCLGNEEGVEFVREMIRQVAKKHAKYGIPFFHIGADEAFEFGVCQESLDWIKKNGKNGRKQL
LALAHLKAIAEFAKQQTGDSTQILAWHDMLKDFDSRLIKNLELGQIIQPVVWDYSENIITLNDYIFSALA
ENFPTMWASSAYKGANYPSASTSEVRHYETNNRNWIRTKQNQERKFKNGFQGIIVTGWQRYDHLAGLCET
LPIGTASMMLQMQIALNAPALDLEGTRQKAATLLECQGFNVDGVKVVSNQCKYRGFQTYLIYQSEVPNLF
ARIDSELSKNHHLMGWANRYNRKYNISQNWYHREMLPFVQQLVGQYDRVESDLRASMKDLYFENTIDEFI
YENLGEMSEKLHGYLEEIQRLDKLRAWPKRHFPIKK

>Caenorhabditis elegans_5 [GenBank: CAA22078.2]
MCNIFQIVWKPMLLRRTICILACIVQFATCGYQRSIVHFDMKGAPPKVAYFKQLLTTISGLGATGVLLEW
EDMFPYQGGLSRVVNKNAYTEEEVISVLEHAQQLQLEVIPLVQTLAHMEWILKTEEYSVLREDERYPMVA
CIGNPESLDIILDSVNQLMRIHSNFNTGYVHIGADEAFQVGICDADREILPVKYDNNKLRMIFDHLRMVS
LNITEEYPSTKVLMWYDELKSAPLELIKEYNLDNLVIPVVWKYTANLDNDLPSEMWKNMSYSFKEVWGGS
AFKGADGASRYWNRLKPYILNNKEWYLQNEKYKPQFTTFDSIIITGWQRYDHFASLCELWPTSMVSLALN
LIVLTKFHIDKESAEQVIQALNCPQTTTLDQLVAGSDRCRFPGYRVRDSIRDYVQLKTFFENSTWVHNRE
NGWLQSSHMRISASNPYYIDAIGKAYERTLKKLDTVSNSLSTSFSEVFYPDVIEEFKTDYFQPFYEDLQK
RKESVDNIDTKRFYVPRPWFRR

>Caenorhabditis elegans [GenBank: CAO72177.1]
MHKMSKLCFLALLSVTFMLIFVLTTPYSNDRSSYAAYEGGIDPRKTRQFKNIIVHLDLKGAPPRVEYLIE
FFKLLSKHHVDGILIEYEDMFPYSGDIEEIRRDLHYSENDIRRIIQAAEVHNLEVIPLIQSFGHLEFVLK
KSKFMGLSEDLIDLNTICISDSKSIDIVKQMIEQIRRLHPNSTRIHIGADEAYHVAEDQRCIERMEKESI
GKSDLKLEHIAKIGKFARENAGFETVFAWNDMFDKESEETIRKSKINKFIVPVVWGYRTDVTENGYFPDG
LFERIFNVFDRFYVASAFKGADGARQQFSNISRYLENQKSYVNLMDLHKNAAAQKVDGIFVTGWSRFNHF
NALCELLPVAIPSLIVDLFYLNYQLTEKDAWRAMKSSLECENRRHLRGILAESTVHGCKFPGADVFEIIM
HDWKRAVDRRIFGKPDQQPSPDSEAIEILKNLKKSLNQSILYKTDADEVFNQYLHDYHSLIAQNTRTEIT
N

>Drosophila melanogaster [GenBank: NP_650689.1]
MHSNLWIFIWRRKLSFLLVVSGLVLLGLWTWAILIDTTASAQPPAAPISNSERQQQQQQSTGYQQVHIIQ
KLIEQANRVLRAERLKDNAVEKSPSPVQRLGNVRSLRPTQAKKAPLPMSESFLFEQERLKILEQQQRQRN
AGMEELNANAEDERMLSSAERQTQYEHELQRMGVPVVAGIGPDGPRAPAERLVHLDLKGAPPKLSFLKQL
LPVLRALGATGLLIEYEDMFPYSGVLQPLAAHNAYKEDELRDFLECAALHGLSVMPLVQTFGHMEYVLKL
SGFEQLRELAESPQSICPSQPQSMALLEQMLTQVIELHSQCLGQATPATNVPVARIRFTHIHIGCDEVQR
MGECTTCRQRLRSELFLSHVVSMAHFIRRQWPHLGVVIWDDQLRSMSLSELQHSQVGSYVEPMVWVYASD
IYRFIQPQLWDTYAKVFPSAWTASAFKGAFGESLLVPPLQHHLENNIRWLAVIAKEGGRFSKGLRGLALT
GWQRYDHFAVLCELLPVGIPSLMTSLSTVSKGYFSTNPRDNELLRVLQCVFQPDSRRSGRPWLELHPNAH
HSQLFAVCNYPGHLVFKYALRLFDKLAEIRLYLQQTRDQSAWLSDYNVRHNFSSPLRVRELTARTPMLIE
ELRAMAREAQQLLWEVYDEYTVTEFVEQHIYPTIEALQRQLARAEMLLQRRTWPQRPLPLPLKVQEDMGL
VTHQQEQQ

>Drosophila pseudoobscura [GenBank: XP_001359965.1]
MHSNLWIFIWRRKLSFLLVVSGLVLLGLWTWAILIDTTTTPPLPVPSANAEARERQQQQQNPGYQQVHII
QKLIAQANRVLRADRLKDNAAGEKAPTVQRLGNVRFLRPTQAKKAPLPLSESYLFEQERLKILEQQQRQR
NAGMEELNANAEDERMLSSAERQTQYEHDLQRMGVPVVAGIGPDGPRSPNERLVHLDLKGAPPKLSFLKQ
LLPMLRALGATGLLIEYEDMFPFTGALQPLAAHNAYKEDELRDFLECAALHGLSVMPLLQTFGHLEYVLK
LEGFEQLRELPESPQSICPSQPQSMALLEQMLTQVIELHLQCIGKATPSAPTLPIKFTHIHIGCDEVQRM
GECQACRQRLRSELFLSHVISLSHFVRRHWPQLGVVIWDDQLRSMSLSELQHSQIGSYVEPMVWVYASDI
YRFIQPQLWDTYAKVFPSAWVASAYKGAFGESLLVPPLQHHLENNIRWLAVIAKEGGRFAKGLRGVALTG
WQRYDHFAVLCELLPVGMPSLMVSLSTVSKGYFSTNPRDNDLLRVLQCVFQPDSRRSGRPWLELHPNAHH
SQLFAVCNYPGHMVFKYALRLYDKLAEVGAYLQQTREQSAWLSDYNVRHNFSSPLRVHELIARTPILMEE
LRAMAREAQQLLWEAYDEYTVAEFVEQHIYPTIEALQRQLASGATLLQRRTWPQRPLPLTLRIQEDMGLV
TDRQ

>Aedes aegypti [GenBank: XP_001649003.1]
MHSRLLMLFWRRKLLLLASSLLFLVALWFWGFLYTTHVSDGGKIVSVKELMMGASGSGGANGPHHESLLQ
RLGFYDDDSLDDGPEDGGAGGVKFVRPTSHSVNRIRGKLIDGWESILQDRDGKPSNSKQEQVKRKSAEEL
RIAVEKQNHYEHELKKMGVPVIAGLGPGGHPPPVQRLVHLDLKGAPPKVSYLKRLMPIMKTLGATGILLE
YEDMFPYSGVLSSISAKNAYSKDDILEILKTAFSLGLNVIPLVQTFGHLEFVLKLQEFQHLREVEDAPQA
ICPSQNASTVFLEEMLDQVIEFHTPSQNVNLLHKDDIEKLTPKLTHIHIGCDEVYQIAQCNRCRNRQKDL
LFLDHIYNVATMIRKKWPHLKIIIWDDMLRHMSLDTLQTSGIGKLVEPMIWVYAEDIYKFIQSSTWDKYA
NVFNTAWAASAFKGAHGEALLLPPIRRHLENTLRWLAVMQGEGTRFSHGIQGLALTGWQRYDHFAILCEL
LPSALPSLAVCLSTASRGYFDVNPKTNPVLSSLTCPEPTSDRHAWVELHKDSMLSTFSRCMFPGSVIYRF
MLRLMTLMTEAKEYIDEVKNKRGWLTEYNIRHNFSAGTRVDDLLGEDYHLLNSITNLARNAASTLADVYD
HWTSGEFIEQRIFPILSELKNLERIGESLKKRKTWPQRPLPYLKPFDALGIDEKT

>Anopheles gambiae [GenBank: XP_313191.4]
MHSRLLIVCWRRKLFFLGASLLFLLALWFWGFLYTTHITEDGGKIVSVRELMLGSAHDGRHESLLQRLGF
HERHDPALDGGSNGVEPHGAAHGEQGSVQLEGDEGGVKFVKPTPGGLRSAKGMFTTYQLNDTNQSIDRKQ
INQQPGGKGQPSRHISDEMRMAAERQSHYEHELKRMGVPVIAGLGPGGRPPPAQRLVHFDLKGAPPKVSY
LRRLMPILKTLGATGILLEYEDMFPYGGSLLPLAARNAYNRDEILELLKSAFALGLTVIPLVQTFGHLEY
ALKLKEFAHLRETEDSPQALCPSYNASMAFVEELLTQVIEYHMPAENGNLLHKEDIERSTPKLTHIHIGC
DEVYRLAECPRCRHRLKDQLFLDHVYNVATIVRRRWPHLRVIVWDDMLRHMALDALQASGIGKLVEPMIW
VYAEDIYKFVQSATWEKYAAVFRTAWAASAFKGAHGEGLLMPPIRRHLENTLRWLAVMQGEGNRFSHGLQ
GLALTGWQRYDHFAVLCELLPAALPSLAICLSTAAKGYFDVSARTNPILSSLTCPEPTGEHHAWLELHRD
SMMVMFSRCMFPGSMIYRFILRLATLTTETEEYTDAIRQRRGWLTDYNIRHNFSSAARVDDLLGENYRLL
NAVSNLARTAASTLTEVYDHWTYGEFIEQRIFPMLEELKRLERAGEGLKKRRVWPQRPLPYLKPFEVLGI
DEKT

>Tribolium castaneum [GenBank: XP_968467.1]
MNSYVQHLGLTAWRKKSALLIAIGLLSIIIFGLQFSRVSDKALLKEDNGGPHMIVAESLIQSNVKFVESN
QRPSAAKVETVEPNLGSFTDLEQPSRDDIARRRPSIEALETEQQLGIPYVNLNSNNPYIPPKRIVHLDLK
GAPPLVSFLKKFFPLIRNMGATGLLLEYEDMFPYSGILKNISAKNAYTPAQIAEILDLAEKSQLEVIPLI
QTFGHMEFALKHIELAKLREVPGSPQALCPSRNSSLDFIREMVEQVVSLHPKIKYLHIGCDEVFQMGECE
ICRLELQETLFLKHVQNVSRIIHERHPHLRLIIWDDMLRHLSQQSMLDVNLGALVEPMVWVYAEDVYRFV
QPPVWDKYAAVFKTAWAASAFKGAFGETLFVPDAKRHLENNLRWLEVMSQQSKIFKRGFSGLVLTGWQRY
DHFAVLCELLPAGVPSLGLSLVAATYGYFNSSLKNKFLASLTCPQHNSGRNQPFINLDADPFLWDKLGRC
MFPGSPFFRLTYRLHAMESEVDEYLKATKRHKGWMTDYNIRHNYSLPLRVDELVGDLPRIYHGTTSLVRS
AVDAMVDVFDNYTISEWIEQKIYPYIIQLEKIQNQSIALKSVNQWPARPLPPLRDLQRLGVPLPTN

>Tribolium castaneum [GenBank: XP_974083.1]
MDALTLGSQRLIHLDLKGAPPKLCYFEKFFPLIKDLGATGILLEWEDTFPYTRELLPIGGLSNSAQVSGA
PYTIEEARQLLDMAADCDLTVIPLVQIFGHMEYVLKHEQWRHLREVEAYPSSMCPCNSETMALVRSLLKQ
IITFHNGIQYIHIGADEVWYMGLCPACSKRVTTGKYAKPGLYLDYVTAVAQYIKENYPNLKIIIWDDMLR
SVDTQILQAYYLGTLVEPMIWHYNSAETFNLGAPLWEKYSNVFTNIWAASAFKGATSSCQILPINKFHVS
NHEAWLSELGQHAGKILNFKGIAFTGWSRYDHYATLCELLPTAVPSLSLCLKTWLNGGYNQELHNSVGKM
LGYNENTPNFGSSLRTPVLPTLSFPGWQVFVGLEWFVNLRGKYRNIVDSDQMHSWFNQWQVLNNYTNPMQ
VDTILPVITDLLNELMSLETYLKTHLEPIFYQHTIEELMGTLVDPIKKHLKQVKSDCETQLSLGCRVRGQ
RRLNI

>Nasonia vitripennis [GenBank: XP_001607502.1]
MDALTFGSHRLVHIDLKGAPPRVSYFEKLFPLLRAWGATGLLLEWEDTFPYTRELSPIGSNGPSSLSSGY
TTQEAQQILQMAGDSGLAVMPLIQTFGHMEFVLKHDEWRSLREVAPFPSSMCPSNPGAQSLVKSLIRQIV
TFHPDIQYLHIGADEVWHLGLCPVCSKRASTSKHGKAGLFLEHVLAVAQFIKETYPYLKIIMWDDILRSI
DLQVLNEYYIGKYVEPMIWHYNARENFGLPPDLWDKYSSVFPNIWAATAFKGATGSCQHIPTIRHHISNH
ERWLEELSAHVSKVNEFRGTAFTGWSRYDHYATMCELLPTGIPSLAICLKVWLHGYNEQTYNQVSKSLGY
IDHPLHITPQPRPVPIPNNLQFPGWQVAVGIEWFLNYKTKFHGLVNSEQLLTWMNPWQVANNYTNPMQLE
SLIPAFTDMLLELSSLENYMRVQMEIVFFNSMLDEWIGTNVQPLKDKLMKLKQTAENQIKLNSRS

>Apis mellifera [GenBank: XP_623705.2]
MDALTFGSHRLVHLDLKGAPPRVCYFEKLFPLLRTWGATGLLLEWEDTFPYNRELSHIGSNGLSSLISGY
TVQEARHILQIAGDCGLAVDRLVQTFGHMEFVLKHDEWRSLREVEHFPSSICPSNPRTLSLVKSLIRQIV
SFHPDIQYLHIGADEVWHLGLCSVCIKRAASSKYGKPSLYLEHVLAIAQYVQETYPYLKIIIWDDMLRSI
DLQVLNDHYIGKYVEPMIWHYNPRDNFALPHDLWDKYTAVFPHIWAATAFKGATGSSQHVPIIRHHISNH
EKWLEELSIHVNKVREFRGTVFTGWSRYDHYATLCELLPTAIPSLALCLKVWLHGYSEQIHNQVAKCLGY
MDHPLHITPQPRPAPIPSNLLFPGWPVAVGVEWFLNFRTKFHNIVSSEQISTWMNPWQIANNYTNPMQLE
NLVPAFTELLLELSSLEGYLRFQMETIFFPSMIDEWIGTNIQPMKGKLMELKQTTENQIKLNSRV

>Danio rerio [GenBank: NP_001013509.1]
MSSQKLIRLIIGSLVIVAMVKLFFNPRGSVKSKSEKTHQIIQGGNFWASQRIPLIKVVENKQDTVKTEQQ
PKVEQEESEKIQKKQEQLKPEVPEKTDPLKIVHLDLKGAPPKVKYLEQLFPLLSSLGANGILLEYEDMFP
YEGDLEILKSSFAYSPEDVEEIKSLAKRQNLELIPLVQVFGHMEFVLKHEKYFKLREVETFPNSLNSLAQ
GSMELVQNMLTQVMKKHPEARWFHIGADEVRGLGESEDSKRWLEANNGDMGKLYLNHVTAVAKFMTKQKQ
RIKLILWDDMFRKFSPDTIKESGLQDLASPMIWNYHANLNVKDIGKYISKYEQAGFRGVWFASAFKGASG
IDQIWTPIDHHLKNHIQWQEVIASMPQYKSVRFQGIALTGWQRYEHHTVLCELLPVAIPSLTVCLQTLKY
GAFNAKAQGEVQRMLGCEIQLEKNDWYETVYIFNDFIVVSINGSIYCKCNM

>Gallus gallus [GenBank: XP_001234313.1]
MAFQRSHKLNLLRIVVLLLVALAGIKFLFRDSLTLQLHKHISKDSTFWGDAGDSGPQSQAVEVHPAKITA
PRQGPKQQFPKDLSATEMRLVHLDLKGAAPRVSYLEQLFPFLSRLGANGILIEYEDMFPFKGELEVLKSP
YAYSEEDIEWIQQLAELHKLEVVPLVQTFGHVEFILKHTKYQHLREVERFPNSFNPHVPDTLALLKVMLS
QVMEKHRRSSWIHIGADEVFHLGEGKDSRNWMSRNKGDTGTIYLNHIKEVLDFISTQYRGLRVLMWDDML
RKISVGALQESGIAKHVSPVVWFYAPDFDAEQIGQFITKYMESGFEAVWFASAFKGTTGPTQTWPPLSSH
LKNQLSWLRVREAMPRFAPLRFQGIVLTGWQRYDHYSVLCELLPVGIPSLAICLQTLVNGGFTEETRRKV
LEVLGFQSMQLEQSTCEGRGAFPGAEIYHMVEQLNRHLKESITKMLEEESAIKGWFSPYHRKHQFGNPRN
MESFGSKAP

>Tetraodon nigroviridis [GenBank: CAG02579.1]
MACTPWPKGKKLVHLDLKGAPPRAEYLYKLIELFSQLGADGLLVEYEDMFPYEGELKLLQATTHPAYSQE
EVLSMQNFAKSMGMEIIPLVQTFGHMEFVLKHRSLWSLREVPYCVGTLNPHKEESVRLVMEMLRQVVKLH
PDLNTLHIGADEVYTLGEGDESKLWLATPGHTVEKLFLSHVTKLARAIREEWPHISIIMWDDMMRGMSHD
TLKASHLVGLVQPMLWNYTPDLDVEITVSLLEKYHSAGMTDLWAASSFKGSTSVYTCVPSTLRHVDNHLQ
WLKVAASLSAGVTLKGIAVTGWQRYDHLSVLCELMPVALPSLASCLQTLSFGHFNAEARAAVTERLGVTS
VEMEEIERSSADDSLFPGRRLAELIVELSTSLNSDDIRFFESDMFVRGWFSPYHRRRKLVTPLITMQVHS
KALGILTTLQQKVDAMREEMMCLFPDATVQEWIEEHVHPVMAPLRRITEEI

>Danio rerio [GenBank: NP_001070635.1]
MDLSLRTCKKFVHLDLKGAPPRIGYFIELIQLFADLGANGLLIEYEDMFPYEGELQVLQSKSQPPYSREE
IASIQDAASSRGLEIIPLVQTFGHLEFVLKHKVFRDLREVDCCLGTLNPNCDRGVKLVQEMLKQVMKLHP
NSTSLHIGADEVYMLGLGDESKQWLTAPGRNVHQLFLGHVLKVAKSIQESFPNLKLIMWDDMLRSMTSET
IKESGLVGLVQPMLWDYSPTLDVNNAVALMELYKSAGMSQQWAASSFKGSTTVHTCITGTQRHVDNHLQW
LNVASNLSAGIKLQGIALTGWQRYDHLSVLCELMPLGLPSLASCLQTLQHGSFTEEVQKKVIETLGTVEV
GDTERLSPRTSSTFAGAKLAELIVKLTSSLESAELRHFQNNMFVRGWFTSYHIQKKTVNPLIAQQIKTQA
KMILDAVEIQVVEVRAEMRLLYSDSTVQEWMDQHVTPVLEPLHNLLRDIERVLQEMGLCI

>Monodelphis domestica [GenBank: XP_001374401.1]
MSSSSPFKMQLVHLDLKGAPPKVLYLAEIFPLFHALGANGLLIEYEDMFPYEGPLQLLRARHAYSHSEIK
EILHLAKLHDLEVIPLVQTFGHMEFVLKHKQFAHLREVELFPNALNPHKEESLALVGTMIDQVMELHKGI
RWFHIGCDEVYYLGEGELSKQWLQQEQNNMVKLCLTQMKAVARHVLIHHPTVKPIVWDDMLRGISEEYLT
ESGIAQLVEPMIWDYIEDMDVYGKVLLMDKYRKCGFPKLWVASAFKGATGVNQSLTIIGHHLKNNIQWLK
VAESGPTEMLQGIVLTGWQRYDHFSVLCELLPVGIPSLAVCLQALKYGGYTENVKKIVEKYLGISNLEIN
SFMSESSGTFPGSDVFALVTQVSFHLRLSVDELLERNRYVTGWFSPYHRKRKTIHPVMIQYIQPDAISLL
ARWNAVIQELQAALERIFYPDAIEEWLEENIHPTMQKLQQLLKDLDAAIAAHS

>Mus musculus [GenBank: BAE32455.1]
MSSPTPFKMRLVHLDLKGAPPKVSYLSEVFPLFHALGANGLLIEYEDMFPYEGHLRLLRAKHAYSPSEVT
EILRLARLSELEVIPLVQTFGHMEFVLKHAAFAHLREVALFPNTLNPHEAESLALVQAMIDQILELHRDV
RWLHIGCDEVYYLGEGETSKQWLQQEQNSHAKLCLSHMQAVASHVLTQHPGVTPLVWDDMLRDIPQEQLK
ASGVPQLVEPVLWDYGADLDVHGKVFLIGKYQECGFQRLWAASAFKGATGASQALPPVEHHIRNHELWLQ
VAGSGPKDALQGIILTGWQRYDHFSVLCELLPVGIPSLAACLQSLVHGGFAEDVRLRAERFLGVSSLEIA
DTVSEGAGSFPGSDIHALVTQISLHLRSSVDTLLERNRYVTGWFSPYHRRRKLVHPVMIQHIQPEALSLL
SRWNNLVQQLEVALQPVFYPDTIEEWLEENVLPSLQRLQDLLQDLGEAAARQPPPTSPGWDTGQNP

>Homo sapiens [GenBank: BAB85072.1]
MRLVHLDLKGAPPKVSYLSEIFPLFRALGANGLLIEYEDMFPYEGPLRLLRAKYAYSPSEIKEILHLAGL
NELEVIPLVQTFGHMEFVLKHTAFAHLREVGSFPCTLNPHEAESLALVGAMIDQVLELHPGAQRLHIGCD
EVYYLGEGEASRRWLQQEQNSTGKLCLSHMRAVASGVKARRPSVTPLVWDDMLRDLPEDQLAASGVPQLV
EPVLWDYTADLDVHGKVLLMQKYRRCGFPQLWAASAFKGATGPSQAVPPVEHHLRNHVQWLQVAGSGPTD
SLQGIILTGWQRYDHYSVLCELLPAGVPSLAACLQLLLRGGFDEDVKAKVENLLGISSLEKTDPVREGAG
SFPGSNILALVTQVSLHLRSSVDALLEGNRYVTGWFSPYHRQRKLIHPVMVQHIQPAALSLLAQWSTLVQ
ELEAALQLAFYPDAVEEWLEENVHPSLQRLQALLQDLSEVSAPPLPPTSPGRDVAQDP

>Canis familiaris [GenBank: XP_548801.2]
MSTGRKTVHTWHLCHLPSDSRFLIASLFPQVFPLFHALGANGLLLEYEDMFPYEGHLRLLRAKHAYSPPE
IKEILHLATLNELEVIPLVQTFGHMEFVLKHEALAHLREVALFPNTLNPHEAESLALVGAMISQVMELHP
GARWLHVGCDEVYYLGEGEASRRWLQQEHNTKARLCLSHMKAVACHVLARHPATRPLVWDDMLRAIPEDQ
LAASGVPQLVEPVLWDYGADLDVHGKALLMEKYRKCGFLRLWAASAFKGATGASQALTPIEHHLRNNVQW
LRVAARGPADMLQGIVLTGWQRYDHFSVLCELLPVGIPSLAVCLQSLLHGGFAEDVKARVENFLGISNLE
TTDFTGEGAGSFPGSDILALVTHVSLHLRSSVDALLERDRYVTGWFGPYHRRRKLIHPVMVQHIQPPALS
LLARWSTVVQELEAALRRVFYPDAVEEWLEENVRPSLQRLQALLQDLREAASASPSPQAGRDP

>Equus caballus [GenBank: XP_001490444.1]
MSGSSPFKRRLVHLDLKGAPPKVSYLSEIFPLFHALGANGLLIEYEDMFPYEGHLRLLRAKHAYSPFEIK
EILHLATLNNLEVIPLVQTFGHMEFVLKHEALTHLREVALFPNTLNPHEAESLALVGAMIDQIMELHPGA
RWLHIGCDEVYYLGEGEASRQWLQQEQNTKAKLCLSHVKAVASHVQARHPATTPLVWDDMLRDIPEDQLS
ASGVPQLVEPVLWDYGADLDIHGKALLMEKYRKCGFSQLWAASAFKGATGVNQALTPIEHHLRNHVQWLQ
VAGSGPADMLQGIVLTGWQRYDHFSVLCELLPVGIPSLAVCLQSLLHGGFAEDVKARVENFLGISSLEIT
DFMREGAGSFPGSDILALITQVSLHLRSSVDALLERDRYVTGWFSPFHRRRKLIHPVMIQHIQPQALSLL
ARWSALVGELEAALQRVFYSDTVEEWLEENVYPSLQQLQGLLQDLSEAAGPPPSLASPGLYTSQDP
